# Supplementary material for: Rapid Fabrication of Low-Cost Thermal Bubble-Driven Micro-Pumps
Source: Micromachines (Basel). 2022 Sep 29;13(10):1634. doi: 10.3390/mi13101634 (PMC9610814; doi:10.3390/mi13101634)
Supplement: Supplementary file 1 [file micromachines-13-01634-s001.zip]

Archive with 10 entries (10 files):
- controller GUI S1.zip
- Mouser PCB Bill of Materials.xls
- movie S1 -- Stroboscopic imaging of a femtosecond laser fabricated resistor, no channel.avi
- movie S2 -- Stroboscopic imaging of a femtosecond laser fabricated resistor, with channel.avi
- movie S3 -- Stroboscopic imaging of a Trotec fiber laser fabricated resistor, no channel.avi
- movie S4 -- Stroboscopic imaging of a Trotec fiber laser fabricated resistor, with channel.avi
- movie S5 -- FLIR thermography imaging of a resistor heating pulse.wmv
- movie S6 -- Particle tracking video example.avi
- PCB layout file S1.kicad_pcb
- Supplemental Information.pdf
