# Supplementary material for: Rapid Fabrication of Low-Cost Thermal Bubble-Driven Micro-Pumps
Source: Micromachines (Basel). 2022 Sep 29;13(10):1634. doi: 10.3390/mi13101634 (PMC9610814; doi:10.3390/mi13101634)
Supplement: Supplementary file 1 [file micromachines-13-01634-s001.zip › Mouser PCB Bill of Materials.xls]

## Sheet: BomSheet1
Mfr Part Number (Input)	Quantity 1	Mfr Part Number	Mouser Part Number	Manufacturer Name	Description	Unit Price 1	Order Quantity	Order Unit Price	Min./Mult.	Availability	Lead Time in Days	Lead Time in Weeks	Lifecycle	NCNR	RoHS	Pb Free	Package Type	Package Quantity	Datasheet URL	Product Image	Design Risk
584-6228IS6#TRMPBF	2	LTC6228IS6#TRMPBF	584-6228IS6#TRMPBF	Analog Devices Inc.	High Speed Operational Amplifiers High Speed Operational Amplifiers Precision Low Drift & Noise HiSpeed	$5.22	2	$5.22	1\1	509	364	52		No	Yes	No	REEL	500	https://www.mouser.com/datasheet/2/609/LTC6228_6229-1660243.pdf		Product has high popularity and is readily available.
80-ESU106M400AH4KA	2	ESU106M400AH4KA	80-ESU106M400AH4KA	KEMET	Aluminum Electrolytic Capacitors - Radial Leaded Aluminum Electrolytic Capacitors - Radial Leaded 400V 10uF 105C 10k Hour Radial	$0.96	2	$0.96	1\1	49	235	34		No	Yes	Yes	REEL	1,200	https://www.mouser.com/datasheet/2/212/KEM_A4064_ESU-1775076.pdf		Product has high popularity and is readily available.
571-215297-7	2	215297-7	571-215297-7	TE Connectivity	Headers & Wire Housings Headers & Wire Housings 7P RECPT VERT HV-100	$1.16	2	$1.16	1\1	2,363	224	32		No	Yes	No	BULK	104	https://www.mouser.com/datasheet/2/418/7/ENG_CD_215297_E-2028098.pdf		Product has high popularity and is readily available.
200-CES10101SS	30	CES-101-01-S-S	200-CES10101SS	Samtec	Headers & Wire Housings Headers & Wire Housings .100 Closed Entry Low Profile Socket Strip	$0.419	30	$0.419	1\1	952	56	8		No	Yes	No	BULK	1	https://www.mouser.com/datasheet/2/527/ces-2854051.pdf		Product has high popularity and is readily available.
661-EKXJ401ELL221MM5	2	EKXJ401ELL221MM50S	661-EKXJ401ELL221MM5	United Chemi-Con (UCC)	Aluminum Electrolytic Capacitors - Radial Leaded Aluminum Electrolytic Capacitors - Radial Leaded 220uF 400Volts	$5.60	2	$5.60	1\1		378	54		No	Yes	Yes	BULK	250	https://www.mouser.com/datasheet/2/420/KXJLL_e-2509025.pdf		Product has high popularity and is readily available.
755-KTR25JZPF3003	6	KTR25JZPF3003	755-KTR25JZPF3003	ROHM Semiconductor	Thick Film Resistors - SMD Thick Film Resistors - SMD 1210 300Kohm 1% High Voltage	$0.48	6	$0.48	1\1	3,749	140	20		No	No	No	REEL	4,000	https://www.mouser.com/datasheet/2/348/ROHM_S_A0011075115_1-2563276.pdf		Product has moderate popularity and is readily available.
71-CRCW1210402KFKEA	6	CRCW1210402KFKEA	71-CRCW1210402KFKEA	Vishay	Thick Film Resistors - SMD Thick Film Resistors - SMD 1/2watt 402Kohms 1%	$0.25	6	$0.25	1\1	11,163	455	65		No	Yes	No	REEL	5,000	https://www.mouser.com/datasheet/2/427/dcrcwe3-1762152.pdf		Product has low popularity and may sometimes be out of stock.
934-59140-010	2	59140-010	934-59140-010	Littelfuse	Proximity Sensors Proximity Sensors Actuator for 59140 and 59141	$3.44	2	$3.44	1\1	3,939	182	26		No	Yes	No	BULK	100	https://www.littelfuse.com/media?resourcetype=datasheets&itemid=67e2f623-23c1-4a3f-b0c8-361a9085c133&filename=littelfuse-reed-sensors-59140-datasheet		Product has high popularity and is readily available.
934-57140-000	2	57140-000	934-57140-000	Littelfuse	Sensor Hardware & Accessories Sensor Hardware & Accessories MAGNET ACTUATOR FOR 59140 AND 59141	$2.31	2	$2.31	1\1	10,493	140	20		No	Yes	Yes	BULK	180	https://www.mouser.com/datasheet/2/240/Littelfuse_Magnetic_Actuators_Datasheet_pdf-938243.pdf		Product has high popularity and is readily available.
588-B20J3K0E	1	B20J3K0E	588-B20J3K0E	Ohmite	Wirewound Resistors - Through Hole Wirewound Resistors - Through Hole 20watt 3K 5% Axial	$7.44	1	$7.44	1\1	33	84	12		No	Yes	Yes	BULK	25	https://www.ohmite.com/assets/docs/res_select.pdf?r=false		Product has moderate popularity and is readily available.
71-CRCW2010100KJNEFH	6	CRCW2010100KJNEFHP	71-CRCW2010100KJNEFH	Vishay	Thick Film Resistors - SMD Thick Film Resistors - SMD 1watt 100Kohms 5% High Power AEC-Q200	$0.73	6	$0.73	1\1	6	600	86		No	Yes	No	REEL	4,000	https://www.mouser.com/datasheet/2/427/crcwhpe3-1713858.pdf		Product has moderate popularity and is readily available.
603-RE1206FRE0710KL	6	RE1206FRE0710KL	603-RE1206FRE0710KL	YAGEO	Thick Film Resistors - SMD Thick Film Resistors - SMD 10 kOhms 250 mW 1206 1%	$0.21	6	$0.21	1\1	3,923	153	22		No	Yes	No	REEL	5,000	https://www.mouser.com/datasheet/2/447/PYu_RE_105_RoHS_L_6-1710918.pdf		Product has high popularity and is readily available.
781-SI2318DS-GE3	2	SI2318DS-T1-GE3	781-SI2318DS-GE3	Vishay	MOSFET MOSFET 40V 3.9A 1.25W 45mohm @ 10V	$0.58	2	$0.58	1\1	3,090	504	72		No	Yes	Yes	REEL	3,000	https://www.vishay.com/doc?70739		Product has high popularity and is readily available.
649-68024-100HLF	10	68024-100HLF	649-68024-100HLF	FCI / Amphenol	Headers & Wire Housings Headers & Wire Housings .100CC STR HEADER	$0.084	10	$0.084	1\1	54,633	70	10		No	Yes	No	REEL	36,000	https://www.mouser.com/datasheet/2/18/1/bwb_bergstik-2584943.pdf		Product has high popularity and is readily available.
854-ZW-MM-10	1	ZW-MM-10	854-ZW-MM-10	BusBoard Prototype Systems	Jumper Wires Jumper Wires ZipWire Male-Male 40 Unzipp Wires x 10cm	$4.40	1	$4.40	1\1	415	12	2		No	Yes	No		1	https://www.mouser.com/datasheet/2/58/BPS-DAT-(ZW-10)-Datasheet-1282929.pdf		Product has high popularity and is readily available.
863-NCV57080ADR2G	5	NCV57080ADR2G	863-NCV57080ADR2G	onsemi	Gate Drivers Gate Drivers ISOLATED DRIVER IN A COMPACT 8-PIN PACKAGE FOR LOW END COST & BOARD SPACE SENSITIVE APPLICATIONS	$2.81	5	$2.81	1\1	3	436	63		No	Yes	No	REEL	2,500	https://www.mouser.com/datasheet/2/308/1/NCD57080A_D-2316936.pdf		Product has high popularity and is readily available.
581-12105C104K4	10	12105C104K4T2A	581-12105C104K4	Kyocera AVX	Multilayer Ceramic Capacitors MLCC - SMD/SMT Multilayer Ceramic Capacitors MLCC - SMD/SMT 50V 0.1uF X7R 1210 10% AEC-Q200	$0.271	10	$0.271	1\1		306	44		No	Yes	No	REEL	4,000	https://www.mouser.com/datasheet/2/40/AutoMLCC-777028.pdf		Product has moderate popularity and is readily available.
187-CL32A106KAULNNE	10	CL32A106KAULNNE	187-CL32A106KAULNNE	Samsung Electro-Mechanics	Multilayer Ceramic Capacitors MLCC - SMD/SMT Multilayer Ceramic Capacitors MLCC - SMD/SMT 10uF+/-10% 25V X5R 3 1210	$0.164	10	$0.164	1\1	242,986	322	46		No	Yes	No	REEL	2,000	https://www.mouser.com/datasheet/2/585/MLCC-1837944.pdf		Product has high popularity and is readily available.
647-UCY2G101MHD6	2	UCY2G101MHD6	647-UCY2G101MHD6	Nichicon	Aluminum Electrolytic Capacitors - Radial Leaded Aluminum Electrolytic Capacitors - Radial Leaded 400volts 100uF AEC-Q200	$2.81	2	$2.81	1\1		331	48		No	Yes	Yes	BULK	300	https://www.mouser.com/datasheet/2/293/e_ucy-1511878.pdf		Product has moderate popularity and is readily available.
647-UCY2G330MHD1TO	2	UCY2G330MHD1TO	647-UCY2G330MHD1TO	Nichicon	Aluminum Electrolytic Capacitors - Radial Leaded Aluminum Electrolytic Capacitors - Radial Leaded 33uF 400V 20% AEC-Q200	$1.99	2	$1.99	1\1	47	287	41		No	Yes	Yes	AMMO PACK	500	https://www.mouser.com/datasheet/2/293/e_ucy-1511878.pdf		Product has high popularity and is readily available.
279-3502200KFT	4	3502200KFT	279-3502200KFT	TE Connectivity	Thick Film Resistors - SMD Thick Film Resistors - SMD 3502 200K 1%	$0.89	4	$0.89	1\1	2,706	123	18		No	Yes	No	REEL	2,000	https://www.mouser.com/datasheet/2/418/8/NG_DS_1773204_4_A-1532479.pdf		Product has moderate popularity and is readily available.
581-THJA105K025RJN	4	THJA105K025RJN	581-THJA105K025RJN	Kyocera AVX	Tantalum Capacitors - Solid SMD Tantalum Capacitors - Solid SMD 25V 1uF 10%	$0.71	4	$0.71	1\1	21,003	231	33		No	Yes	Yes	REEL	2,000	https://www.mouser.com/datasheet/2/40/AVXC_S_A0011956943_1-2538331.pdf		Product has high popularity and is readily available.
511-STB11NK40Z	5	STB11NK40ZT4	511-STB11NK40Z	STMicroelectronics	MOSFET MOSFET N-Ch 400 Volt 9 Amp Zener SuperMESH	$2.63	5	$2.63	1\1	500	350	50		No	Yes	No	REEL	1,000	https://www.mouser.com/datasheet/2/389/stb11nk40zt4-1850135.pdf		Product has moderate popularity and is readily available.
941-C3D03060E	5	C3D03060E	941-C3D03060E	Wolfspeed	Schottky Diodes & Rectifiers Schottky Diodes & Rectifiers SIC SCHOTTKY DIODE 600V, 3A	$2.19	5	$2.19	1\1	355	501	72		No	Yes	Yes	TUBE	75	https://www.mouser.com/datasheet/2/90/C3D03060E-2935325.pdf		Product has high popularity and is readily available.
755-KTR25JZPF5103	2	KTR25JZPF5103	755-KTR25JZPF5103	ROHM Semiconductor	Thick Film Resistors - SMD Thick Film Resistors - SMD 1210 510Kohm 1% High Voltage	$0.48	2	$0.48	1\1	14,405	140	20		No	Yes	No	REEL	4,000	https://www.mouser.com/datasheet/2/348/ROHM_S_A0011075115_1-2563276.pdf		Product has high popularity and is readily available.
71-CRCW201036R0FKEFH	6	CRCW201036R0FKEFHP	71-CRCW201036R0FKEFH	Vishay	Thick Film Resistors - SMD Thick Film Resistors - SMD 1watt 36ohms 1% High Power AEC-Q200	$0.73	6	$0.73	1\1		560	80		No	Yes	No	REEL	4,000	https://www.mouser.com/datasheet/2/427/crcwhpe3-1713858.pdf		Product has high popularity and is readily available.
652-CR2010-JW-100ELF	6	CR2010-JW-100ELF	652-CR2010-JW-100ELF	Bourns	Thick Film Resistors - SMD Thick Film Resistors - SMD 10OHM 1/2WATT 5%	$0.19	6	$0.19	1\1	5,038	95	14		No	Yes	No	REEL	4,000	https://www.mouser.com/datasheet/2/54/cr-1858361.pdf		Product has high popularity and is readily available.
774-73M1R100F	2	73M1R100F	774-73M1R100F	CTS	Current Sense Resistors - SMD Current Sense Resistors - SMD 0.1ohms 1%	$0.78	2	$0.78	1\1	1,932	86	13		No	Yes	Yes	REEL	1,000	https://www.mouser.com/datasheet/2/96/CTS_02142020_Series_73M-1795160.pdf		Product has high popularity and is readily available.
