# Supplementary material for: Rapid Fabrication of Low-Cost Thermal Bubble-Driven Micro-Pumps
Source: Micromachines (Basel). 2022 Sep 29;13(10):1634. doi: 10.3390/mi13101634 (PMC9610814; doi:10.3390/mi13101634)
Supplement: Supplementary file 1 [file micromachines-13-01634-s001.zip › PCB layout file S1.kicad_pcb]

(kicad_pcb (version 20171130) (host pcbnew "(5.1.8)-1")

  (general
    (thickness 1.6)
    (drawings 4)
    (tracks 298)
    (zones 0)
    (modules 82)
    (nets 29)
  )

  (page A4)
  (layers
    (0 F.Cu signal)
    (31 B.Cu signal)
    (32 B.Adhes user)
    (33 F.Adhes user)
    (34 B.Paste user)
    (35 F.Paste user)
    (36 B.SilkS user)
    (37 F.SilkS user)
    (38 B.Mask user)
    (39 F.Mask user)
    (40 Dwgs.User user)
    (41 Cmts.User user)
    (42 Eco1.User user)
    (43 Eco2.User user)
    (44 Edge.Cuts user)
    (45 Margin user)
    (46 B.CrtYd user)
    (47 F.CrtYd user)
    (48 B.Fab user)
    (49 F.Fab user)
  )

  (setup
    (last_trace_width 0.25)
    (user_trace_width 0.3)
    (user_trace_width 0.5)
    (user_trace_width 1)
    (user_trace_width 1.5)
    (user_trace_width 2)
    (user_trace_width 4)
    (user_trace_width 8)
    (trace_clearance 0.2)
    (zone_clearance 0.8)
    (zone_45_only no)
    (trace_min 0.2)
    (via_size 0.8)
    (via_drill 0.4)
    (via_min_size 0.4)
    (via_min_drill 0.3)
    (user_via 2 1)
    (user_via 4 2)
    (uvia_size 0.3)
    (uvia_drill 0.1)
    (uvias_allowed no)
    (uvia_min_size 0.2)
    (uvia_min_drill 0.1)
    (edge_width 0.05)
    (segment_width 0.2)
    (pcb_text_width 0.3)
    (pcb_text_size 1.5 1.5)
    (mod_edge_width 0.12)
    (mod_text_size 1 1)
    (mod_text_width 0.15)
    (pad_size 10.16 10.16)
    (pad_drill 6.1)
    (pad_to_mask_clearance 0)
    (aux_axis_origin 0 0)
    (visible_elements 7FFFFFFF)
    (pcbplotparams
      (layerselection 0x010fc_ffffffff)
      (usegerberextensions false)
      (usegerberattributes true)
      (usegerberadvancedattributes true)
      (creategerberjobfile true)
      (excludeedgelayer true)
      (linewidth 0.100000)
      (plotframeref false)
      (viasonmask false)
      (mode 1)
      (useauxorigin false)
      (hpglpennumber 1)
      (hpglpenspeed 20)
      (hpglpendiameter 15.000000)
      (psnegative false)
      (psa4output false)
      (plotreference true)
      (plotvalue true)
      (plotinvisibletext false)
      (padsonsilk false)
      (subtractmaskfromsilk false)
      (outputformat 1)
      (mirror false)
      (drillshape 0)
      (scaleselection 1)
      (outputdirectory "C:/Users/bshay/Documents/PCB Board Designs/Ground Plane 2 Resistor Design/Miller Clamp Design (11-4-21)/"))
  )

  (net 0 "")
  (net 1 "Net-(C10-Pad1)")
  (net 2 "Net-(J15-Pad7)")
  (net 3 "Net-(J15-Pad6)")
  (net 4 "Net-(J15-Pad2)")
  (net 5 "Net-(J16-Pad7)")
  (net 6 "Net-(J16-Pad6)")
  (net 7 "Net-(J16-Pad2)")
  (net 8 "Net-(C1-Pad2)")
  (net 9 "Net-(C1-Pad1)")
  (net 10 "Net-(D1-Pad2)")
  (net 11 "Net-(D2-Pad2)")
  (net 12 "Net-(J1-Pad1)")
  (net 13 "Net-(R3-Pad2)")
  (net 14 "Net-(R11-Pad1)")
  (net 15 "Net-(U1-Pad5)")
  (net 16 "Net-(J17-Pad1)")
  (net 17 "Net-(J20-Pad1)")
  (net 18 "Net-(J23-Pad1)")
  (net 19 "Net-(J31-Pad1)")
  (net 20 "Net-(C13-Pad1)")
  (net 21 "Net-(D3-Pad2)")
  (net 22 "Net-(D4-Pad2)")
  (net 23 "Net-(J32-Pad7)")
  (net 24 "Net-(J32-Pad6)")
  (net 25 "Net-(J32-Pad2)")
  (net 26 "Net-(J33-Pad7)")
  (net 27 "Net-(J33-Pad6)")
  (net 28 "Net-(J33-Pad2)")

  (net_class Default "This is the default net class."
    (clearance 0.2)
    (trace_width 0.25)
    (via_dia 0.8)
    (via_drill 0.4)
    (uvia_dia 0.3)
    (uvia_drill 0.1)
    (add_net "Net-(C1-Pad1)")
    (add_net "Net-(C1-Pad2)")
    (add_net "Net-(C10-Pad1)")
    (add_net "Net-(C13-Pad1)")
    (add_net "Net-(D1-Pad2)")
    (add_net "Net-(D2-Pad2)")
    (add_net "Net-(D3-Pad2)")
    (add_net "Net-(D4-Pad2)")
    (add_net "Net-(J1-Pad1)")
    (add_net "Net-(J15-Pad2)")
    (add_net "Net-(J15-Pad6)")
    (add_net "Net-(J15-Pad7)")
    (add_net "Net-(J16-Pad2)")
    (add_net "Net-(J16-Pad6)")
    (add_net "Net-(J16-Pad7)")
    (add_net "Net-(J17-Pad1)")
    (add_net "Net-(J20-Pad1)")
    (add_net "Net-(J23-Pad1)")
    (add_net "Net-(J31-Pad1)")
    (add_net "Net-(J32-Pad2)")
    (add_net "Net-(J32-Pad6)")
    (add_net "Net-(J32-Pad7)")
    (add_net "Net-(J33-Pad2)")
    (add_net "Net-(J33-Pad6)")
    (add_net "Net-(J33-Pad7)")
    (add_net "Net-(R11-Pad1)")
    (add_net "Net-(R3-Pad2)")
    (add_net "Net-(U1-Pad5)")
  )

  (module Connector:Banana_Jack_1Pin (layer F.Cu) (tedit 5A1AB217) (tstamp 623AED5F)
    (at 158.75 114.935)
    (descr "Single banana socket, footprint - 6mm drill")
    (tags "banana socket")
    (path /62E20EA6)
    (fp_text reference J44 (at 0 -6.5) (layer F.SilkS)
      (effects (font (size 1 1) (thickness 0.15)))
    )
    (fp_text value "Wire 4" (at -0.25 6.5) (layer F.Fab)
      (effects (font (size 1 1) (thickness 0.15)))
    )
    (fp_circle (center 0 0) (end 5.5 0) (layer F.SilkS) (width 0.12))
    (fp_circle (center 0 0) (end 4.85 0.05) (layer F.Fab) (width 0.1))
    (fp_circle (center 0 0) (end 2 0) (layer F.Fab) (width 0.1))
    (fp_circle (center 0 0) (end 5.75 0) (layer F.CrtYd) (width 0.05))
    (fp_text user %R (at 0 0) (layer F.Fab)
      (effects (font (size 0.8 0.8) (thickness 0.12)))
    )
    (pad 1 thru_hole circle (at 0 0) (size 10.16 10.16) (drill 6.1) (layers *.Cu *.Mask)
      (net 9 "Net-(C1-Pad1)"))
    (model ${KISYS3DMOD}/Connector.3dshapes/Banana_Jack_1Pin.wrl
      (at (xyz 0 0 0))
      (scale (xyz 2 2 2))
      (rotate (xyz 0 0 0))
    )
  )

  (module Connector:Banana_Jack_1Pin (layer F.Cu) (tedit 5A1AB217) (tstamp 62393E72)
    (at 140.97 118.745)
    (descr "Single banana socket, footprint - 6mm drill")
    (tags "banana socket")
    (path /62DFD407)
    (fp_text reference J43 (at 0 -6.5) (layer F.SilkS)
      (effects (font (size 1 1) (thickness 0.15)))
    )
    (fp_text value "Wire 3" (at -0.25 6.5) (layer F.Fab)
      (effects (font (size 1 1) (thickness 0.15)))
    )
    (fp_circle (center 0 0) (end 5.5 0) (layer F.SilkS) (width 0.12))
    (fp_circle (center 0 0) (end 4.85 0.05) (layer F.Fab) (width 0.1))
    (fp_circle (center 0 0) (end 2 0) (layer F.Fab) (width 0.1))
    (fp_circle (center 0 0) (end 5.75 0) (layer F.CrtYd) (width 0.05))
    (fp_text user %R (at 0 0) (layer F.Fab)
      (effects (font (size 0.8 0.8) (thickness 0.12)))
    )
    (pad 1 thru_hole circle (at 0 0) (size 10.16 10.16) (drill 6.1) (layers *.Cu *.Mask)
      (net 9 "Net-(C1-Pad1)"))
    (model ${KISYS3DMOD}/Connector.3dshapes/Banana_Jack_1Pin.wrl
      (at (xyz 0 0 0))
      (scale (xyz 2 2 2))
      (rotate (xyz 0 0 0))
    )
  )

  (module Package_TO_SOT_SMD:TSOT-23-6 (layer F.Cu) (tedit 5A02FF57) (tstamp 623A864B)
    (at 98.385 33.975)
    (descr "6-pin TSOT23 package, http://cds.linear.com/docs/en/packaging/SOT_6_05-08-1636.pdf")
    (tags "TSOT-23-6 MK06A TSOT-6")
    (path /61AD6CB5)
    (attr smd)
    (fp_text reference U1 (at 0 -2.45) (layer F.SilkS)
      (effects (font (size 1 1) (thickness 0.15)))
    )
    (fp_text value "Op Amp 1" (at 0 2.5) (layer F.Fab)
      (effects (font (size 1 1) (thickness 0.15)))
    )
    (fp_line (start 2.17 1.7) (end -2.17 1.7) (layer F.CrtYd) (width 0.05))
    (fp_line (start 2.17 1.7) (end 2.17 -1.7) (layer F.CrtYd) (width 0.05))
    (fp_line (start -2.17 -1.7) (end -2.17 1.7) (layer F.CrtYd) (width 0.05))
    (fp_line (start -2.17 -1.7) (end 2.17 -1.7) (layer F.CrtYd) (width 0.05))
    (fp_line (start 0.88 -1.45) (end 0.88 1.45) (layer F.Fab) (width 0.1))
    (fp_line (start 0.88 1.45) (end -0.88 1.45) (layer F.Fab) (width 0.1))
    (fp_line (start -0.88 -1) (end -0.88 1.45) (layer F.Fab) (width 0.1))
    (fp_line (start 0.88 -1.45) (end -0.43 -1.45) (layer F.Fab) (width 0.1))
    (fp_line (start -0.88 -1) (end -0.43 -1.45) (layer F.Fab) (width 0.1))
    (fp_line (start 0.88 -1.51) (end -1.55 -1.51) (layer F.SilkS) (width 0.12))
    (fp_line (start -0.88 1.56) (end 0.88 1.56) (layer F.SilkS) (width 0.12))
    (fp_text user %R (at 0 0 90) (layer F.Fab)
      (effects (font (size 0.5 0.5) (thickness 0.075)))
    )
    (pad 6 smd rect (at 1.31 -0.95) (size 1.22 0.65) (layers F.Cu F.Paste F.Mask)
      (net 20 "Net-(C13-Pad1)"))
    (pad 5 smd rect (at 1.31 0) (size 1.22 0.65) (layers F.Cu F.Paste F.Mask)
      (net 15 "Net-(U1-Pad5)"))
    (pad 4 smd rect (at 1.31 0.95) (size 1.22 0.65) (layers F.Cu F.Paste F.Mask)
      (net 14 "Net-(R11-Pad1)"))
    (pad 3 smd rect (at -1.31 0.95) (size 1.22 0.65) (layers F.Cu F.Paste F.Mask)
      (net 13 "Net-(R3-Pad2)"))
    (pad 2 smd rect (at -1.31 0) (size 1.22 0.65) (layers F.Cu F.Paste F.Mask)
      (net 8 "Net-(C1-Pad2)"))
    (pad 1 smd rect (at -1.31 -0.95) (size 1.22 0.65) (layers F.Cu F.Paste F.Mask)
      (net 12 "Net-(J1-Pad1)"))
    (model ${KISYS3DMOD}/Package_TO_SOT_SMD.3dshapes/TSOT-23-6.wrl
      (at (xyz 0 0 0))
      (scale (xyz 1 1 1))
      (rotate (xyz 0 0 0))
    )
  )

  (module Resistor_SMD:R_2010_5025Metric_Pad1.40x2.65mm_HandSolder (layer F.Cu) (tedit 5F68FEEE) (tstamp 62390A73)
    (at 74.79 93.345 180)
    (descr "Resistor SMD 2010 (5025 Metric), square (rectangular) end terminal, IPC_7351 nominal with elongated pad for handsoldering. (Body size source: IPC-SM-782 page 72, https://www.pcb-3d.com/wordpress/wp-content/uploads/ipc-sm-782a_amendment_1_and_2.pdf), generated with kicad-footprint-generator")
    (tags "resistor handsolder")
    (path /62AEE9A8)
    (attr smd)
    (fp_text reference R18 (at 0 -2.28) (layer F.SilkS)
      (effects (font (size 1 1) (thickness 0.15)))
    )
    (fp_text value "Rg: 27 Ohms" (at 0 2.28) (layer F.Fab)
      (effects (font (size 1 1) (thickness 0.15)))
    )
    (fp_line (start 3.35 1.58) (end -3.35 1.58) (layer F.CrtYd) (width 0.05))
    (fp_line (start 3.35 -1.58) (end 3.35 1.58) (layer F.CrtYd) (width 0.05))
    (fp_line (start -3.35 -1.58) (end 3.35 -1.58) (layer F.CrtYd) (width 0.05))
    (fp_line (start -3.35 1.58) (end -3.35 -1.58) (layer F.CrtYd) (width 0.05))
    (fp_line (start -1.527064 1.36) (end 1.527064 1.36) (layer F.SilkS) (width 0.12))
    (fp_line (start -1.527064 -1.36) (end 1.527064 -1.36) (layer F.SilkS) (width 0.12))
    (fp_line (start 2.5 1.25) (end -2.5 1.25) (layer F.Fab) (width 0.1))
    (fp_line (start 2.5 -1.25) (end 2.5 1.25) (layer F.Fab) (width 0.1))
    (fp_line (start -2.5 -1.25) (end 2.5 -1.25) (layer F.Fab) (width 0.1))
    (fp_line (start -2.5 1.25) (end -2.5 -1.25) (layer F.Fab) (width 0.1))
    (fp_text user %R (at 0 0) (layer F.Fab)
      (effects (font (size 1 1) (thickness 0.15)))
    )
    (pad 2 smd roundrect (at 2.4 0 180) (size 1.4 2.65) (layers F.Cu F.Paste F.Mask) (roundrect_rratio 0.178571)
      (net 27 "Net-(J33-Pad6)"))
    (pad 1 smd roundrect (at -2.4 0 180) (size 1.4 2.65) (layers F.Cu F.Paste F.Mask) (roundrect_rratio 0.178571)
      (net 26 "Net-(J33-Pad7)"))
    (model ${KISYS3DMOD}/Resistor_SMD.3dshapes/R_2010_5025Metric.wrl
      (at (xyz 0 0 0))
      (scale (xyz 1 1 1))
      (rotate (xyz 0 0 0))
    )
  )

  (module Resistor_SMD:R_2010_5025Metric_Pad1.40x2.65mm_HandSolder (layer F.Cu) (tedit 5F68FEEE) (tstamp 62390A62)
    (at 75.425 81.28 180)
    (descr "Resistor SMD 2010 (5025 Metric), square (rectangular) end terminal, IPC_7351 nominal with elongated pad for handsoldering. (Body size source: IPC-SM-782 page 72, https://www.pcb-3d.com/wordpress/wp-content/uploads/ipc-sm-782a_amendment_1_and_2.pdf), generated with kicad-footprint-generator")
    (tags "resistor handsolder")
    (path /626BE6C9)
    (attr smd)
    (fp_text reference R17 (at 0 -2.28) (layer F.SilkS)
      (effects (font (size 1 1) (thickness 0.15)))
    )
    (fp_text value "Rg: 27 Ohms" (at 0 2.28) (layer F.Fab)
      (effects (font (size 1 1) (thickness 0.15)))
    )
    (fp_line (start 3.35 1.58) (end -3.35 1.58) (layer F.CrtYd) (width 0.05))
    (fp_line (start 3.35 -1.58) (end 3.35 1.58) (layer F.CrtYd) (width 0.05))
    (fp_line (start -3.35 -1.58) (end 3.35 -1.58) (layer F.CrtYd) (width 0.05))
    (fp_line (start -3.35 1.58) (end -3.35 -1.58) (layer F.CrtYd) (width 0.05))
    (fp_line (start -1.527064 1.36) (end 1.527064 1.36) (layer F.SilkS) (width 0.12))
    (fp_line (start -1.527064 -1.36) (end 1.527064 -1.36) (layer F.SilkS) (width 0.12))
    (fp_line (start 2.5 1.25) (end -2.5 1.25) (layer F.Fab) (width 0.1))
    (fp_line (start 2.5 -1.25) (end 2.5 1.25) (layer F.Fab) (width 0.1))
    (fp_line (start -2.5 -1.25) (end 2.5 -1.25) (layer F.Fab) (width 0.1))
    (fp_line (start -2.5 1.25) (end -2.5 -1.25) (layer F.Fab) (width 0.1))
    (fp_text user %R (at 0 0) (layer F.Fab)
      (effects (font (size 1 1) (thickness 0.15)))
    )
    (pad 2 smd roundrect (at 2.4 0 180) (size 1.4 2.65) (layers F.Cu F.Paste F.Mask) (roundrect_rratio 0.178571)
      (net 24 "Net-(J32-Pad6)"))
    (pad 1 smd roundrect (at -2.4 0 180) (size 1.4 2.65) (layers F.Cu F.Paste F.Mask) (roundrect_rratio 0.178571)
      (net 23 "Net-(J32-Pad7)"))
    (model ${KISYS3DMOD}/Resistor_SMD.3dshapes/R_2010_5025Metric.wrl
      (at (xyz 0 0 0))
      (scale (xyz 1 1 1))
      (rotate (xyz 0 0 0))
    )
  )

  (module Resistor_SMD:R_1206_3216Metric_Pad1.30x1.75mm_HandSolder (layer F.Cu) (tedit 5F68FEEE) (tstamp 62390A51)
    (at 58.42 38.1)
    (descr "Resistor SMD 1206 (3216 Metric), square (rectangular) end terminal, IPC_7351 nominal with elongated pad for handsoldering. (Body size source: IPC-SM-782 page 72, https://www.pcb-3d.com/wordpress/wp-content/uploads/ipc-sm-782a_amendment_1_and_2.pdf), generated with kicad-footprint-generator")
    (tags "resistor handsolder")
    (path /621B0F2D)
    (attr smd)
    (fp_text reference R16 (at 0 -1.82) (layer F.SilkS)
      (effects (font (size 1 1) (thickness 0.15)))
    )
    (fp_text value "R1 (10 kOhm)" (at 0 1.82) (layer F.Fab)
      (effects (font (size 1 1) (thickness 0.15)))
    )
    (fp_line (start 2.45 1.12) (end -2.45 1.12) (layer F.CrtYd) (width 0.05))
    (fp_line (start 2.45 -1.12) (end 2.45 1.12) (layer F.CrtYd) (width 0.05))
    (fp_line (start -2.45 -1.12) (end 2.45 -1.12) (layer F.CrtYd) (width 0.05))
    (fp_line (start -2.45 1.12) (end -2.45 -1.12) (layer F.CrtYd) (width 0.05))
    (fp_line (start -0.727064 0.91) (end 0.727064 0.91) (layer F.SilkS) (width 0.12))
    (fp_line (start -0.727064 -0.91) (end 0.727064 -0.91) (layer F.SilkS) (width 0.12))
    (fp_line (start 1.6 0.8) (end -1.6 0.8) (layer F.Fab) (width 0.1))
    (fp_line (start 1.6 -0.8) (end 1.6 0.8) (layer F.Fab) (width 0.1))
    (fp_line (start -1.6 -0.8) (end 1.6 -0.8) (layer F.Fab) (width 0.1))
    (fp_line (start -1.6 0.8) (end -1.6 -0.8) (layer F.Fab) (width 0.1))
    (fp_text user %R (at 0 0) (layer F.Fab)
      (effects (font (size 0.8 0.8) (thickness 0.12)))
    )
    (pad 2 smd roundrect (at 1.55 0) (size 1.3 1.75) (layers F.Cu F.Paste F.Mask) (roundrect_rratio 0.192308)
      (net 8 "Net-(C1-Pad2)"))
    (pad 1 smd roundrect (at -1.55 0) (size 1.3 1.75) (layers F.Cu F.Paste F.Mask) (roundrect_rratio 0.192308)
      (net 18 "Net-(J23-Pad1)"))
    (model ${KISYS3DMOD}/Resistor_SMD.3dshapes/R_1206_3216Metric.wrl
      (at (xyz 0 0 0))
      (scale (xyz 1 1 1))
      (rotate (xyz 0 0 0))
    )
  )

  (module Resistor_SMD:R_2010_5025Metric_Pad1.40x2.65mm_HandSolder (layer F.Cu) (tedit 5F68FEEE) (tstamp 62390A40)
    (at 174.625 99.47 270)
    (descr "Resistor SMD 2010 (5025 Metric), square (rectangular) end terminal, IPC_7351 nominal with elongated pad for handsoldering. (Body size source: IPC-SM-782 page 72, https://www.pcb-3d.com/wordpress/wp-content/uploads/ipc-sm-782a_amendment_1_and_2.pdf), generated with kicad-footprint-generator")
    (tags "resistor handsolder")
    (path /61AE5EC4)
    (attr smd)
    (fp_text reference R15 (at 0 -2.28 90) (layer F.SilkS)
      (effects (font (size 1 1) (thickness 0.15)))
    )
    (fp_text value "Rbleed (100 kOhm)" (at 0 2.28 90) (layer F.Fab)
      (effects (font (size 1 1) (thickness 0.15)))
    )
    (fp_line (start 3.35 1.58) (end -3.35 1.58) (layer F.CrtYd) (width 0.05))
    (fp_line (start 3.35 -1.58) (end 3.35 1.58) (layer F.CrtYd) (width 0.05))
    (fp_line (start -3.35 -1.58) (end 3.35 -1.58) (layer F.CrtYd) (width 0.05))
    (fp_line (start -3.35 1.58) (end -3.35 -1.58) (layer F.CrtYd) (width 0.05))
    (fp_line (start -1.527064 1.36) (end 1.527064 1.36) (layer F.SilkS) (width 0.12))
    (fp_line (start -1.527064 -1.36) (end 1.527064 -1.36) (layer F.SilkS) (width 0.12))
    (fp_line (start 2.5 1.25) (end -2.5 1.25) (layer F.Fab) (width 0.1))
    (fp_line (start 2.5 -1.25) (end 2.5 1.25) (layer F.Fab) (width 0.1))
    (fp_line (start -2.5 -1.25) (end 2.5 -1.25) (layer F.Fab) (width 0.1))
    (fp_line (start -2.5 1.25) (end -2.5 -1.25) (layer F.Fab) (width 0.1))
    (fp_text user %R (at 0 0 90) (layer F.Fab)
      (effects (font (size 1 1) (thickness 0.15)))
    )
    (pad 2 smd roundrect (at 2.4 0 270) (size 1.4 2.65) (layers F.Cu F.Paste F.Mask) (roundrect_rratio 0.178571)
      (net 8 "Net-(C1-Pad2)"))
    (pad 1 smd roundrect (at -2.4 0 270) (size 1.4 2.65) (layers F.Cu F.Paste F.Mask) (roundrect_rratio 0.178571)
      (net 9 "Net-(C1-Pad1)"))
    (model ${KISYS3DMOD}/Resistor_SMD.3dshapes/R_2010_5025Metric.wrl
      (at (xyz 0 0 0))
      (scale (xyz 1 1 1))
      (rotate (xyz 0 0 0))
    )
  )

  (module Resistor_SMD:R_2512_6332Metric_Pad1.40x3.35mm_HandSolder (layer F.Cu) (tedit 5F68FEEE) (tstamp 623B12E9)
    (at 98.3 66.04 180)
    (descr "Resistor SMD 2512 (6332 Metric), square (rectangular) end terminal, IPC_7351 nominal with elongated pad for handsoldering. (Body size source: IPC-SM-782 page 72, https://www.pcb-3d.com/wordpress/wp-content/uploads/ipc-sm-782a_amendment_1_and_2.pdf), generated with kicad-footprint-generator")
    (tags "resistor handsolder")
    (path /61B6D2A4)
    (attr smd)
    (fp_text reference R14 (at 0 -2.62) (layer F.SilkS)
      (effects (font (size 1 1) (thickness 0.15)))
    )
    (fp_text value "Rshunt (100 mOhm)" (at 0 2.62) (layer F.Fab)
      (effects (font (size 1 1) (thickness 0.15)))
    )
    (fp_line (start 4 1.92) (end -4 1.92) (layer F.CrtYd) (width 0.05))
    (fp_line (start 4 -1.92) (end 4 1.92) (layer F.CrtYd) (width 0.05))
    (fp_line (start -4 -1.92) (end 4 -1.92) (layer F.CrtYd) (width 0.05))
    (fp_line (start -4 1.92) (end -4 -1.92) (layer F.CrtYd) (width 0.05))
    (fp_line (start -2.177064 1.71) (end 2.177064 1.71) (layer F.SilkS) (width 0.12))
    (fp_line (start -2.177064 -1.71) (end 2.177064 -1.71) (layer F.SilkS) (width 0.12))
    (fp_line (start 3.15 1.6) (end -3.15 1.6) (layer F.Fab) (width 0.1))
    (fp_line (start 3.15 -1.6) (end 3.15 1.6) (layer F.Fab) (width 0.1))
    (fp_line (start -3.15 -1.6) (end 3.15 -1.6) (layer F.Fab) (width 0.1))
    (fp_line (start -3.15 1.6) (end -3.15 -1.6) (layer F.Fab) (width 0.1))
    (fp_text user %R (at 0 0) (layer F.Fab)
      (effects (font (size 1 1) (thickness 0.15)))
    )
    (pad 2 smd roundrect (at 3.05 0 180) (size 1.4 3.35) (layers F.Cu F.Paste F.Mask) (roundrect_rratio 0.178571)
      (net 19 "Net-(J31-Pad1)"))
    (pad 1 smd roundrect (at -3.05 0 180) (size 1.4 3.35) (layers F.Cu F.Paste F.Mask) (roundrect_rratio 0.178571)
      (net 8 "Net-(C1-Pad2)"))
    (model ${KISYS3DMOD}/Resistor_SMD.3dshapes/R_2512_6332Metric.wrl
      (at (xyz 0 0 0))
      (scale (xyz 1 1 1))
      (rotate (xyz 0 0 0))
    )
  )

  (module Resistor_SMD:R_1210_3225Metric_Pad1.30x2.65mm_HandSolder (layer F.Cu) (tedit 5F68FEEE) (tstamp 623909FC)
    (at 105.13 31.75)
    (descr "Resistor SMD 1210 (3225 Metric), square (rectangular) end terminal, IPC_7351 nominal with elongated pad for handsoldering. (Body size source: IPC-SM-782 page 72, https://www.pcb-3d.com/wordpress/wp-content/uploads/ipc-sm-782a_amendment_1_and_2.pdf), generated with kicad-footprint-generator")
    (tags "resistor handsolder")
    (path /61AE679C)
    (attr smd)
    (fp_text reference R11 (at 0 -2.28) (layer F.SilkS)
      (effects (font (size 1 1) (thickness 0.15)))
    )
    (fp_text value "R3 (200 kOhm)" (at 0 2.28) (layer F.Fab)
      (effects (font (size 1 1) (thickness 0.15)))
    )
    (fp_line (start 2.45 1.58) (end -2.45 1.58) (layer F.CrtYd) (width 0.05))
    (fp_line (start 2.45 -1.58) (end 2.45 1.58) (layer F.CrtYd) (width 0.05))
    (fp_line (start -2.45 -1.58) (end 2.45 -1.58) (layer F.CrtYd) (width 0.05))
    (fp_line (start -2.45 1.58) (end -2.45 -1.58) (layer F.CrtYd) (width 0.05))
    (fp_line (start -0.723737 1.355) (end 0.723737 1.355) (layer F.SilkS) (width 0.12))
    (fp_line (start -0.723737 -1.355) (end 0.723737 -1.355) (layer F.SilkS) (width 0.12))
    (fp_line (start 1.6 1.245) (end -1.6 1.245) (layer F.Fab) (width 0.1))
    (fp_line (start 1.6 -1.245) (end 1.6 1.245) (layer F.Fab) (width 0.1))
    (fp_line (start -1.6 -1.245) (end 1.6 -1.245) (layer F.Fab) (width 0.1))
    (fp_line (start -1.6 1.245) (end -1.6 -1.245) (layer F.Fab) (width 0.1))
    (fp_text user %R (at 0 0) (layer F.Fab)
      (effects (font (size 0.8 0.8) (thickness 0.12)))
    )
    (pad 2 smd roundrect (at 1.55 0) (size 1.3 2.65) (layers F.Cu F.Paste F.Mask) (roundrect_rratio 0.192308)
      (net 12 "Net-(J1-Pad1)"))
    (pad 1 smd roundrect (at -1.55 0) (size 1.3 2.65) (layers F.Cu F.Paste F.Mask) (roundrect_rratio 0.192308)
      (net 14 "Net-(R11-Pad1)"))
    (model ${KISYS3DMOD}/Resistor_SMD.3dshapes/R_1210_3225Metric.wrl
      (at (xyz 0 0 0))
      (scale (xyz 1 1 1))
      (rotate (xyz 0 0 0))
    )
  )

  (module Resistor_SMD:R_1210_3225Metric_Pad1.30x2.65mm_HandSolder (layer F.Cu) (tedit 5F68FEEE) (tstamp 623909DA)
    (at 99.415 39.37)
    (descr "Resistor SMD 1210 (3225 Metric), square (rectangular) end terminal, IPC_7351 nominal with elongated pad for handsoldering. (Body size source: IPC-SM-782 page 72, https://www.pcb-3d.com/wordpress/wp-content/uploads/ipc-sm-782a_amendment_1_and_2.pdf), generated with kicad-footprint-generator")
    (tags "resistor handsolder")
    (path /61AE93C9)
    (attr smd)
    (fp_text reference R9 (at 0 -2.28) (layer F.SilkS)
      (effects (font (size 1 1) (thickness 0.15)))
    )
    (fp_text value "R4 (200 kOhm)" (at 0 2.28) (layer F.Fab)
      (effects (font (size 1 1) (thickness 0.15)))
    )
    (fp_line (start 2.45 1.58) (end -2.45 1.58) (layer F.CrtYd) (width 0.05))
    (fp_line (start 2.45 -1.58) (end 2.45 1.58) (layer F.CrtYd) (width 0.05))
    (fp_line (start -2.45 -1.58) (end 2.45 -1.58) (layer F.CrtYd) (width 0.05))
    (fp_line (start -2.45 1.58) (end -2.45 -1.58) (layer F.CrtYd) (width 0.05))
    (fp_line (start -0.723737 1.355) (end 0.723737 1.355) (layer F.SilkS) (width 0.12))
    (fp_line (start -0.723737 -1.355) (end 0.723737 -1.355) (layer F.SilkS) (width 0.12))
    (fp_line (start 1.6 1.245) (end -1.6 1.245) (layer F.Fab) (width 0.1))
    (fp_line (start 1.6 -1.245) (end 1.6 1.245) (layer F.Fab) (width 0.1))
    (fp_line (start -1.6 -1.245) (end 1.6 -1.245) (layer F.Fab) (width 0.1))
    (fp_line (start -1.6 1.245) (end -1.6 -1.245) (layer F.Fab) (width 0.1))
    (fp_text user %R (at 0 0) (layer F.Fab)
      (effects (font (size 0.8 0.8) (thickness 0.12)))
    )
    (pad 2 smd roundrect (at 1.55 0) (size 1.3 2.65) (layers F.Cu F.Paste F.Mask) (roundrect_rratio 0.192308)
      (net 8 "Net-(C1-Pad2)"))
    (pad 1 smd roundrect (at -1.55 0) (size 1.3 2.65) (layers F.Cu F.Paste F.Mask) (roundrect_rratio 0.192308)
      (net 13 "Net-(R3-Pad2)"))
    (model ${KISYS3DMOD}/Resistor_SMD.3dshapes/R_1210_3225Metric.wrl
      (at (xyz 0 0 0))
      (scale (xyz 1 1 1))
      (rotate (xyz 0 0 0))
    )
  )

  (module Resistor_SMD:R_2010_5025Metric_Pad1.40x2.65mm_HandSolder (layer F.Cu) (tedit 5F68FEEE) (tstamp 623909A7)
    (at 75.425 69.215 180)
    (descr "Resistor SMD 2010 (5025 Metric), square (rectangular) end terminal, IPC_7351 nominal with elongated pad for handsoldering. (Body size source: IPC-SM-782 page 72, https://www.pcb-3d.com/wordpress/wp-content/uploads/ipc-sm-782a_amendment_1_and_2.pdf), generated with kicad-footprint-generator")
    (tags "resistor handsolder")
    (path /6195E295)
    (attr smd)
    (fp_text reference R6 (at 0 -2.28) (layer F.SilkS)
      (effects (font (size 1 1) (thickness 0.15)))
    )
    (fp_text value "Rg: 27 Ohms" (at 0 2.28) (layer F.Fab)
      (effects (font (size 1 1) (thickness 0.15)))
    )
    (fp_line (start 3.35 1.58) (end -3.35 1.58) (layer F.CrtYd) (width 0.05))
    (fp_line (start 3.35 -1.58) (end 3.35 1.58) (layer F.CrtYd) (width 0.05))
    (fp_line (start -3.35 -1.58) (end 3.35 -1.58) (layer F.CrtYd) (width 0.05))
    (fp_line (start -3.35 1.58) (end -3.35 -1.58) (layer F.CrtYd) (width 0.05))
    (fp_line (start -1.527064 1.36) (end 1.527064 1.36) (layer F.SilkS) (width 0.12))
    (fp_line (start -1.527064 -1.36) (end 1.527064 -1.36) (layer F.SilkS) (width 0.12))
    (fp_line (start 2.5 1.25) (end -2.5 1.25) (layer F.Fab) (width 0.1))
    (fp_line (start 2.5 -1.25) (end 2.5 1.25) (layer F.Fab) (width 0.1))
    (fp_line (start -2.5 -1.25) (end 2.5 -1.25) (layer F.Fab) (width 0.1))
    (fp_line (start -2.5 1.25) (end -2.5 -1.25) (layer F.Fab) (width 0.1))
    (fp_text user %R (at 0 0) (layer F.Fab)
      (effects (font (size 1 1) (thickness 0.15)))
    )
    (pad 2 smd roundrect (at 2.4 0 180) (size 1.4 2.65) (layers F.Cu F.Paste F.Mask) (roundrect_rratio 0.178571)
      (net 6 "Net-(J16-Pad6)"))
    (pad 1 smd roundrect (at -2.4 0 180) (size 1.4 2.65) (layers F.Cu F.Paste F.Mask) (roundrect_rratio 0.178571)
      (net 5 "Net-(J16-Pad7)"))
    (model ${KISYS3DMOD}/Resistor_SMD.3dshapes/R_2010_5025Metric.wrl
      (at (xyz 0 0 0))
      (scale (xyz 1 1 1))
      (rotate (xyz 0 0 0))
    )
  )

  (module Resistor_SMD:R_2010_5025Metric_Pad1.40x2.65mm_HandSolder (layer F.Cu) (tedit 5F68FEEE) (tstamp 62390996)
    (at 75.705 57.15 180)
    (descr "Resistor SMD 2010 (5025 Metric), square (rectangular) end terminal, IPC_7351 nominal with elongated pad for handsoldering. (Body size source: IPC-SM-782 page 72, https://www.pcb-3d.com/wordpress/wp-content/uploads/ipc-sm-782a_amendment_1_and_2.pdf), generated with kicad-footprint-generator")
    (tags "resistor handsolder")
    (path /61943CD6)
    (attr smd)
    (fp_text reference R5 (at 0 -2.28) (layer F.SilkS)
      (effects (font (size 1 1) (thickness 0.15)))
    )
    (fp_text value "Rg: 27 Ohms" (at 0 2.28) (layer F.Fab)
      (effects (font (size 1 1) (thickness 0.15)))
    )
    (fp_line (start 3.35 1.58) (end -3.35 1.58) (layer F.CrtYd) (width 0.05))
    (fp_line (start 3.35 -1.58) (end 3.35 1.58) (layer F.CrtYd) (width 0.05))
    (fp_line (start -3.35 -1.58) (end 3.35 -1.58) (layer F.CrtYd) (width 0.05))
    (fp_line (start -3.35 1.58) (end -3.35 -1.58) (layer F.CrtYd) (width 0.05))
    (fp_line (start -1.527064 1.36) (end 1.527064 1.36) (layer F.SilkS) (width 0.12))
    (fp_line (start -1.527064 -1.36) (end 1.527064 -1.36) (layer F.SilkS) (width 0.12))
    (fp_line (start 2.5 1.25) (end -2.5 1.25) (layer F.Fab) (width 0.1))
    (fp_line (start 2.5 -1.25) (end 2.5 1.25) (layer F.Fab) (width 0.1))
    (fp_line (start -2.5 -1.25) (end 2.5 -1.25) (layer F.Fab) (width 0.1))
    (fp_line (start -2.5 1.25) (end -2.5 -1.25) (layer F.Fab) (width 0.1))
    (fp_text user %R (at 0 0) (layer F.Fab)
      (effects (font (size 1 1) (thickness 0.15)))
    )
    (pad 2 smd roundrect (at 2.4 0 180) (size 1.4 2.65) (layers F.Cu F.Paste F.Mask) (roundrect_rratio 0.178571)
      (net 3 "Net-(J15-Pad6)"))
    (pad 1 smd roundrect (at -2.4 0 180) (size 1.4 2.65) (layers F.Cu F.Paste F.Mask) (roundrect_rratio 0.178571)
      (net 2 "Net-(J15-Pad7)"))
    (model ${KISYS3DMOD}/Resistor_SMD.3dshapes/R_2010_5025Metric.wrl
      (at (xyz 0 0 0))
      (scale (xyz 1 1 1))
      (rotate (xyz 0 0 0))
    )
  )

  (module Resistor_SMD:R_1206_3216Metric_Pad1.30x1.75mm_HandSolder (layer F.Cu) (tedit 5F68FEEE) (tstamp 62390985)
    (at 106.325 37.465 180)
    (descr "Resistor SMD 1206 (3216 Metric), square (rectangular) end terminal, IPC_7351 nominal with elongated pad for handsoldering. (Body size source: IPC-SM-782 page 72, https://www.pcb-3d.com/wordpress/wp-content/uploads/ipc-sm-782a_amendment_1_and_2.pdf), generated with kicad-footprint-generator")
    (tags "resistor handsolder")
    (path /61ADA9D7)
    (attr smd)
    (fp_text reference R4 (at 0 -1.82) (layer F.SilkS)
      (effects (font (size 1 1) (thickness 0.15)))
    )
    (fp_text value "R1 (10 kOhm)" (at 0 1.82) (layer F.Fab)
      (effects (font (size 1 1) (thickness 0.15)))
    )
    (fp_line (start 2.45 1.12) (end -2.45 1.12) (layer F.CrtYd) (width 0.05))
    (fp_line (start 2.45 -1.12) (end 2.45 1.12) (layer F.CrtYd) (width 0.05))
    (fp_line (start -2.45 -1.12) (end 2.45 -1.12) (layer F.CrtYd) (width 0.05))
    (fp_line (start -2.45 1.12) (end -2.45 -1.12) (layer F.CrtYd) (width 0.05))
    (fp_line (start -0.727064 0.91) (end 0.727064 0.91) (layer F.SilkS) (width 0.12))
    (fp_line (start -0.727064 -0.91) (end 0.727064 -0.91) (layer F.SilkS) (width 0.12))
    (fp_line (start 1.6 0.8) (end -1.6 0.8) (layer F.Fab) (width 0.1))
    (fp_line (start 1.6 -0.8) (end 1.6 0.8) (layer F.Fab) (width 0.1))
    (fp_line (start -1.6 -0.8) (end 1.6 -0.8) (layer F.Fab) (width 0.1))
    (fp_line (start -1.6 0.8) (end -1.6 -0.8) (layer F.Fab) (width 0.1))
    (fp_text user %R (at 0 0) (layer F.Fab)
      (effects (font (size 0.8 0.8) (thickness 0.12)))
    )
    (pad 2 smd roundrect (at 1.55 0 180) (size 1.3 1.75) (layers F.Cu F.Paste F.Mask) (roundrect_rratio 0.192308)
      (net 14 "Net-(R11-Pad1)"))
    (pad 1 smd roundrect (at -1.55 0 180) (size 1.3 1.75) (layers F.Cu F.Paste F.Mask) (roundrect_rratio 0.192308)
      (net 8 "Net-(C1-Pad2)"))
    (model ${KISYS3DMOD}/Resistor_SMD.3dshapes/R_1206_3216Metric.wrl
      (at (xyz 0 0 0))
      (scale (xyz 1 1 1))
      (rotate (xyz 0 0 0))
    )
  )

  (module Resistor_SMD:R_1206_3216Metric_Pad1.30x1.75mm_HandSolder (layer F.Cu) (tedit 5F68FEEE) (tstamp 62390974)
    (at 91.795 38.735)
    (descr "Resistor SMD 1206 (3216 Metric), square (rectangular) end terminal, IPC_7351 nominal with elongated pad for handsoldering. (Body size source: IPC-SM-782 page 72, https://www.pcb-3d.com/wordpress/wp-content/uploads/ipc-sm-782a_amendment_1_and_2.pdf), generated with kicad-footprint-generator")
    (tags "resistor handsolder")
    (path /61AE3310)
    (attr smd)
    (fp_text reference R3 (at 0 -1.82) (layer F.SilkS)
      (effects (font (size 1 1) (thickness 0.15)))
    )
    (fp_text value "R2 (10 kOhm)" (at 0 1.82) (layer F.Fab)
      (effects (font (size 1 1) (thickness 0.15)))
    )
    (fp_line (start 2.45 1.12) (end -2.45 1.12) (layer F.CrtYd) (width 0.05))
    (fp_line (start 2.45 -1.12) (end 2.45 1.12) (layer F.CrtYd) (width 0.05))
    (fp_line (start -2.45 -1.12) (end 2.45 -1.12) (layer F.CrtYd) (width 0.05))
    (fp_line (start -2.45 1.12) (end -2.45 -1.12) (layer F.CrtYd) (width 0.05))
    (fp_line (start -0.727064 0.91) (end 0.727064 0.91) (layer F.SilkS) (width 0.12))
    (fp_line (start -0.727064 -0.91) (end 0.727064 -0.91) (layer F.SilkS) (width 0.12))
    (fp_line (start 1.6 0.8) (end -1.6 0.8) (layer F.Fab) (width 0.1))
    (fp_line (start 1.6 -0.8) (end 1.6 0.8) (layer F.Fab) (width 0.1))
    (fp_line (start -1.6 -0.8) (end 1.6 -0.8) (layer F.Fab) (width 0.1))
    (fp_line (start -1.6 0.8) (end -1.6 -0.8) (layer F.Fab) (width 0.1))
    (fp_text user %R (at 0 0) (layer F.Fab)
      (effects (font (size 0.8 0.8) (thickness 0.12)))
    )
    (pad 2 smd roundrect (at 1.55 0) (size 1.3 1.75) (layers F.Cu F.Paste F.Mask) (roundrect_rratio 0.192308)
      (net 13 "Net-(R3-Pad2)"))
    (pad 1 smd roundrect (at -1.55 0) (size 1.3 1.75) (layers F.Cu F.Paste F.Mask) (roundrect_rratio 0.192308)
      (net 19 "Net-(J31-Pad1)"))
    (model ${KISYS3DMOD}/Resistor_SMD.3dshapes/R_1206_3216Metric.wrl
      (at (xyz 0 0 0))
      (scale (xyz 1 1 1))
      (rotate (xyz 0 0 0))
    )
  )

  (module Resistor_THT:R_Axial_Power_L50.0mm_W9.0mm_P55.88mm (layer F.Cu) (tedit 5AE5139B) (tstamp 62390963)
    (at 183.515 60.96 270)
    (descr "Resistor, Axial_Power series, Box, pin pitch=55.88mm, 11W, length*width*height=50*9*9mm^3, http://cdn-reichelt.de/documents/datenblatt/B400/5WAXIAL_9WAXIAL_11WAXIAL_17WAXIAL%23YAG.pdf")
    (tags "Resistor Axial_Power series Box pin pitch 55.88mm 11W length 50mm width 9mm height 9mm")
    (path /61F5AF1E)
    (fp_text reference R2 (at 27.94 -5.62 90) (layer F.SilkS)
      (effects (font (size 1 1) (thickness 0.15)))
    )
    (fp_text value "Rbleed (3 kOhm)" (at 27.94 5.62 90) (layer F.Fab)
      (effects (font (size 1 1) (thickness 0.15)))
    )
    (fp_line (start 57.33 -4.75) (end -1.45 -4.75) (layer F.CrtYd) (width 0.05))
    (fp_line (start 57.33 4.75) (end 57.33 -4.75) (layer F.CrtYd) (width 0.05))
    (fp_line (start -1.45 4.75) (end 57.33 4.75) (layer F.CrtYd) (width 0.05))
    (fp_line (start -1.45 -4.75) (end -1.45 4.75) (layer F.CrtYd) (width 0.05))
    (fp_line (start 54.44 0) (end 53.06 0) (layer F.SilkS) (width 0.12))
    (fp_line (start 1.44 0) (end 2.82 0) (layer F.SilkS) (width 0.12))
    (fp_line (start 53.06 -4.62) (end 2.82 -4.62) (layer F.SilkS) (width 0.12))
    (fp_line (start 53.06 4.62) (end 53.06 -4.62) (layer F.SilkS) (width 0.12))
    (fp_line (start 2.82 4.62) (end 53.06 4.62) (layer F.SilkS) (width 0.12))
    (fp_line (start 2.82 -4.62) (end 2.82 4.62) (layer F.SilkS) (width 0.12))
    (fp_line (start 55.88 0) (end 52.94 0) (layer F.Fab) (width 0.1))
    (fp_line (start 0 0) (end 2.94 0) (layer F.Fab) (width 0.1))
    (fp_line (start 52.94 -4.5) (end 2.94 -4.5) (layer F.Fab) (width 0.1))
    (fp_line (start 52.94 4.5) (end 52.94 -4.5) (layer F.Fab) (width 0.1))
    (fp_line (start 2.94 4.5) (end 52.94 4.5) (layer F.Fab) (width 0.1))
    (fp_line (start 2.94 -4.5) (end 2.94 4.5) (layer F.Fab) (width 0.1))
    (fp_text user %R (at 27.94 0 90) (layer F.Fab)
      (effects (font (size 1 1) (thickness 0.15)))
    )
    (pad 2 thru_hole oval (at 55.88 0 270) (size 2.4 2.4) (drill 1.2) (layers *.Cu *.Mask)
      (net 8 "Net-(C1-Pad2)"))
    (pad 1 thru_hole circle (at 0 0 270) (size 2.4 2.4) (drill 1.2) (layers *.Cu *.Mask)
      (net 9 "Net-(C1-Pad1)"))
    (model ${KISYS3DMOD}/Resistor_THT.3dshapes/R_Axial_Power_L50.0mm_W9.0mm_P55.88mm.wrl
      (at (xyz 0 0 0))
      (scale (xyz 1 1 1))
      (rotate (xyz 0 0 0))
    )
  )

  (module Resistor_SMD:R_2010_5025Metric_Pad1.40x2.65mm_HandSolder (layer F.Cu) (tedit 5F68FEEE) (tstamp 62391C56)
    (at 167.64 99.2 270)
    (descr "Resistor SMD 2010 (5025 Metric), square (rectangular) end terminal, IPC_7351 nominal with elongated pad for handsoldering. (Body size source: IPC-SM-782 page 72, https://www.pcb-3d.com/wordpress/wp-content/uploads/ipc-sm-782a_amendment_1_and_2.pdf), generated with kicad-footprint-generator")
    (tags "resistor handsolder")
    (path /61ABD871)
    (attr smd)
    (fp_text reference R1 (at 0 -2.28 90) (layer F.SilkS)
      (effects (font (size 1 1) (thickness 0.15)))
    )
    (fp_text value "Rbleed (100 kOhm)" (at 0 2.28 90) (layer F.Fab)
      (effects (font (size 1 1) (thickness 0.15)))
    )
    (fp_line (start 3.35 1.58) (end -3.35 1.58) (layer F.CrtYd) (width 0.05))
    (fp_line (start 3.35 -1.58) (end 3.35 1.58) (layer F.CrtYd) (width 0.05))
    (fp_line (start -3.35 -1.58) (end 3.35 -1.58) (layer F.CrtYd) (width 0.05))
    (fp_line (start -3.35 1.58) (end -3.35 -1.58) (layer F.CrtYd) (width 0.05))
    (fp_line (start -1.527064 1.36) (end 1.527064 1.36) (layer F.SilkS) (width 0.12))
    (fp_line (start -1.527064 -1.36) (end 1.527064 -1.36) (layer F.SilkS) (width 0.12))
    (fp_line (start 2.5 1.25) (end -2.5 1.25) (layer F.Fab) (width 0.1))
    (fp_line (start 2.5 -1.25) (end 2.5 1.25) (layer F.Fab) (width 0.1))
    (fp_line (start -2.5 -1.25) (end 2.5 -1.25) (layer F.Fab) (width 0.1))
    (fp_line (start -2.5 1.25) (end -2.5 -1.25) (layer F.Fab) (width 0.1))
    (fp_text user %R (at 0 0 90) (layer F.Fab)
      (effects (font (size 1 1) (thickness 0.15)))
    )
    (pad 2 smd roundrect (at 2.4 0 270) (size 1.4 2.65) (layers F.Cu F.Paste F.Mask) (roundrect_rratio 0.178571)
      (net 8 "Net-(C1-Pad2)"))
    (pad 1 smd roundrect (at -2.4 0 270) (size 1.4 2.65) (layers F.Cu F.Paste F.Mask) (roundrect_rratio 0.178571)
      (net 9 "Net-(C1-Pad1)"))
    (model ${KISYS3DMOD}/Resistor_SMD.3dshapes/R_2010_5025Metric.wrl
      (at (xyz 0 0 0))
      (scale (xyz 1 1 1))
      (rotate (xyz 0 0 0))
    )
  )

  (module Package_TO_SOT_SMD:TO-263-3_TabPin2 (layer F.Cu) (tedit 5A70FB8C) (tstamp 6239093B)
    (at 97.475 93.58)
    (descr "TO-263 / D2PAK / DDPAK SMD package, http://www.infineon.com/cms/en/product/packages/PG-TO263/PG-TO263-3-1/")
    (tags "D2PAK DDPAK TO-263 D2PAK-3 TO-263-3 SOT-404")
    (path /62706E33)
    (attr smd)
    (fp_text reference Q5 (at 0 -6.65) (layer F.SilkS)
      (effects (font (size 1 1) (thickness 0.15)))
    )
    (fp_text value STB11NK40ZT4_3 (at 0 6.65) (layer F.Fab)
      (effects (font (size 1 1) (thickness 0.15)))
    )
    (fp_line (start 8.32 -5.65) (end -8.32 -5.65) (layer F.CrtYd) (width 0.05))
    (fp_line (start 8.32 5.65) (end 8.32 -5.65) (layer F.CrtYd) (width 0.05))
    (fp_line (start -8.32 5.65) (end 8.32 5.65) (layer F.CrtYd) (width 0.05))
    (fp_line (start -8.32 -5.65) (end -8.32 5.65) (layer F.CrtYd) (width 0.05))
    (fp_line (start -2.95 3.39) (end -4.05 3.39) (layer F.SilkS) (width 0.12))
    (fp_line (start -2.95 5.2) (end -2.95 3.39) (layer F.SilkS) (width 0.12))
    (fp_line (start -1.45 5.2) (end -2.95 5.2) (layer F.SilkS) (width 0.12))
    (fp_line (start -2.95 -3.39) (end -8.075 -3.39) (layer F.SilkS) (width 0.12))
    (fp_line (start -2.95 -5.2) (end -2.95 -3.39) (layer F.SilkS) (width 0.12))
    (fp_line (start -1.45 -5.2) (end -2.95 -5.2) (layer F.SilkS) (width 0.12))
    (fp_line (start -7.45 3.04) (end -2.75 3.04) (layer F.Fab) (width 0.1))
    (fp_line (start -7.45 2.04) (end -7.45 3.04) (layer F.Fab) (width 0.1))
    (fp_line (start -2.75 2.04) (end -7.45 2.04) (layer F.Fab) (width 0.1))
    (fp_line (start -7.45 0.5) (end -2.75 0.5) (layer F.Fab) (width 0.1))
    (fp_line (start -7.45 -0.5) (end -7.45 0.5) (layer F.Fab) (width 0.1))
    (fp_line (start -2.75 -0.5) (end -7.45 -0.5) (layer F.Fab) (width 0.1))
    (fp_line (start -7.45 -2.04) (end -2.75 -2.04) (layer F.Fab) (width 0.1))
    (fp_line (start -7.45 -3.04) (end -7.45 -2.04) (layer F.Fab) (width 0.1))
    (fp_line (start -2.75 -3.04) (end -7.45 -3.04) (layer F.Fab) (width 0.1))
    (fp_line (start -1.75 -5) (end 6.5 -5) (layer F.Fab) (width 0.1))
    (fp_line (start -2.75 -4) (end -1.75 -5) (layer F.Fab) (width 0.1))
    (fp_line (start -2.75 5) (end -2.75 -4) (layer F.Fab) (width 0.1))
    (fp_line (start 6.5 5) (end -2.75 5) (layer F.Fab) (width 0.1))
    (fp_line (start 6.5 -5) (end 6.5 5) (layer F.Fab) (width 0.1))
    (fp_line (start 7.5 5) (end 6.5 5) (layer F.Fab) (width 0.1))
    (fp_line (start 7.5 -5) (end 7.5 5) (layer F.Fab) (width 0.1))
    (fp_line (start 6.5 -5) (end 7.5 -5) (layer F.Fab) (width 0.1))
    (fp_text user %R (at 0 0) (layer F.Fab)
      (effects (font (size 1 1) (thickness 0.15)))
    )
    (pad "" smd rect (at 0.95 2.775) (size 4.55 5.25) (layers F.Paste))
    (pad "" smd rect (at 5.8 -2.775) (size 4.55 5.25) (layers F.Paste))
    (pad "" smd rect (at 0.95 -2.775) (size 4.55 5.25) (layers F.Paste))
    (pad "" smd rect (at 5.8 2.775) (size 4.55 5.25) (layers F.Paste))
    (pad 2 smd rect (at 3.375 0) (size 9.4 10.8) (layers F.Cu F.Mask)
      (net 22 "Net-(D4-Pad2)"))
    (pad 3 smd rect (at -5.775 2.54) (size 4.6 1.1) (layers F.Cu F.Paste F.Mask)
      (net 8 "Net-(C1-Pad2)"))
    (pad 2 smd rect (at -5.775 0) (size 4.6 1.1) (layers F.Cu F.Paste F.Mask)
      (net 22 "Net-(D4-Pad2)"))
    (pad 1 smd rect (at -5.775 -2.54) (size 4.6 1.1) (layers F.Cu F.Paste F.Mask)
      (net 23 "Net-(J32-Pad7)"))
    (model ${KISYS3DMOD}/Package_TO_SOT_SMD.3dshapes/TO-263-3_TabPin2.wrl
      (at (xyz 0 0 0))
      (scale (xyz 1 1 1))
      (rotate (xyz 0 0 0))
    )
  )

  (module Package_TO_SOT_SMD:TO-263-3_TabPin2 (layer F.Cu) (tedit 5A70FB8C) (tstamp 62390913)
    (at 97.705 77.47)
    (descr "TO-263 / D2PAK / DDPAK SMD package, http://www.infineon.com/cms/en/product/packages/PG-TO263/PG-TO263-3-1/")
    (tags "D2PAK DDPAK TO-263 D2PAK-3 TO-263-3 SOT-404")
    (path /619893EB)
    (attr smd)
    (fp_text reference Q4 (at 0 -6.65) (layer F.SilkS)
      (effects (font (size 1 1) (thickness 0.15)))
    )
    (fp_text value STB11NK40ZT4_2 (at 0 6.65) (layer F.Fab)
      (effects (font (size 1 1) (thickness 0.15)))
    )
    (fp_line (start 8.32 -5.65) (end -8.32 -5.65) (layer F.CrtYd) (width 0.05))
    (fp_line (start 8.32 5.65) (end 8.32 -5.65) (layer F.CrtYd) (width 0.05))
    (fp_line (start -8.32 5.65) (end 8.32 5.65) (layer F.CrtYd) (width 0.05))
    (fp_line (start -8.32 -5.65) (end -8.32 5.65) (layer F.CrtYd) (width 0.05))
    (fp_line (start -2.95 3.39) (end -4.05 3.39) (layer F.SilkS) (width 0.12))
    (fp_line (start -2.95 5.2) (end -2.95 3.39) (layer F.SilkS) (width 0.12))
    (fp_line (start -1.45 5.2) (end -2.95 5.2) (layer F.SilkS) (width 0.12))
    (fp_line (start -2.95 -3.39) (end -8.075 -3.39) (layer F.SilkS) (width 0.12))
    (fp_line (start -2.95 -5.2) (end -2.95 -3.39) (layer F.SilkS) (width 0.12))
    (fp_line (start -1.45 -5.2) (end -2.95 -5.2) (layer F.SilkS) (width 0.12))
    (fp_line (start -7.45 3.04) (end -2.75 3.04) (layer F.Fab) (width 0.1))
    (fp_line (start -7.45 2.04) (end -7.45 3.04) (layer F.Fab) (width 0.1))
    (fp_line (start -2.75 2.04) (end -7.45 2.04) (layer F.Fab) (width 0.1))
    (fp_line (start -7.45 0.5) (end -2.75 0.5) (layer F.Fab) (width 0.1))
    (fp_line (start -7.45 -0.5) (end -7.45 0.5) (layer F.Fab) (width 0.1))
    (fp_line (start -2.75 -0.5) (end -7.45 -0.5) (layer F.Fab) (width 0.1))
    (fp_line (start -7.45 -2.04) (end -2.75 -2.04) (layer F.Fab) (width 0.1))
    (fp_line (start -7.45 -3.04) (end -7.45 -2.04) (layer F.Fab) (width 0.1))
    (fp_line (start -2.75 -3.04) (end -7.45 -3.04) (layer F.Fab) (width 0.1))
    (fp_line (start -1.75 -5) (end 6.5 -5) (layer F.Fab) (width 0.1))
    (fp_line (start -2.75 -4) (end -1.75 -5) (layer F.Fab) (width 0.1))
    (fp_line (start -2.75 5) (end -2.75 -4) (layer F.Fab) (width 0.1))
    (fp_line (start 6.5 5) (end -2.75 5) (layer F.Fab) (width 0.1))
    (fp_line (start 6.5 -5) (end 6.5 5) (layer F.Fab) (width 0.1))
    (fp_line (start 7.5 5) (end 6.5 5) (layer F.Fab) (width 0.1))
    (fp_line (start 7.5 -5) (end 7.5 5) (layer F.Fab) (width 0.1))
    (fp_line (start 6.5 -5) (end 7.5 -5) (layer F.Fab) (width 0.1))
    (fp_text user %R (at 0 0) (layer F.Fab)
      (effects (font (size 1 1) (thickness 0.15)))
    )
    (pad "" smd rect (at 0.95 2.775) (size 4.55 5.25) (layers F.Paste))
    (pad "" smd rect (at 5.8 -2.775) (size 4.55 5.25) (layers F.Paste))
    (pad "" smd rect (at 0.95 -2.775) (size 4.55 5.25) (layers F.Paste))
    (pad "" smd rect (at 5.8 2.775) (size 4.55 5.25) (layers F.Paste))
    (pad 2 smd rect (at 3.375 0) (size 9.4 10.8) (layers F.Cu F.Mask)
      (net 11 "Net-(D2-Pad2)"))
    (pad 3 smd rect (at -5.775 2.54) (size 4.6 1.1) (layers F.Cu F.Paste F.Mask)
      (net 8 "Net-(C1-Pad2)"))
    (pad 2 smd rect (at -5.775 0) (size 4.6 1.1) (layers F.Cu F.Paste F.Mask)
      (net 11 "Net-(D2-Pad2)"))
    (pad 1 smd rect (at -5.775 -2.54) (size 4.6 1.1) (layers F.Cu F.Paste F.Mask)
      (net 5 "Net-(J16-Pad7)"))
    (model ${KISYS3DMOD}/Package_TO_SOT_SMD.3dshapes/TO-263-3_TabPin2.wrl
      (at (xyz 0 0 0))
      (scale (xyz 1 1 1))
      (rotate (xyz 0 0 0))
    )
  )

  (module Package_TO_SOT_SMD:TO-263-3_TabPin2 (layer F.Cu) (tedit 5A70FB8C) (tstamp 623908EB)
    (at 93.665 55.01)
    (descr "TO-263 / D2PAK / DDPAK SMD package, http://www.infineon.com/cms/en/product/packages/PG-TO263/PG-TO263-3-1/")
    (tags "D2PAK DDPAK TO-263 D2PAK-3 TO-263-3 SOT-404")
    (path /61983A9B)
    (attr smd)
    (fp_text reference Q3 (at 0 -6.65) (layer F.SilkS)
      (effects (font (size 1 1) (thickness 0.15)))
    )
    (fp_text value STB11NK40ZT4_1 (at 0 6.65) (layer F.Fab)
      (effects (font (size 1 1) (thickness 0.15)))
    )
    (fp_line (start 8.32 -5.65) (end -8.32 -5.65) (layer F.CrtYd) (width 0.05))
    (fp_line (start 8.32 5.65) (end 8.32 -5.65) (layer F.CrtYd) (width 0.05))
    (fp_line (start -8.32 5.65) (end 8.32 5.65) (layer F.CrtYd) (width 0.05))
    (fp_line (start -8.32 -5.65) (end -8.32 5.65) (layer F.CrtYd) (width 0.05))
    (fp_line (start -2.95 3.39) (end -4.05 3.39) (layer F.SilkS) (width 0.12))
    (fp_line (start -2.95 5.2) (end -2.95 3.39) (layer F.SilkS) (width 0.12))
    (fp_line (start -1.45 5.2) (end -2.95 5.2) (layer F.SilkS) (width 0.12))
    (fp_line (start -2.95 -3.39) (end -8.075 -3.39) (layer F.SilkS) (width 0.12))
    (fp_line (start -2.95 -5.2) (end -2.95 -3.39) (layer F.SilkS) (width 0.12))
    (fp_line (start -1.45 -5.2) (end -2.95 -5.2) (layer F.SilkS) (width 0.12))
    (fp_line (start -7.45 3.04) (end -2.75 3.04) (layer F.Fab) (width 0.1))
    (fp_line (start -7.45 2.04) (end -7.45 3.04) (layer F.Fab) (width 0.1))
    (fp_line (start -2.75 2.04) (end -7.45 2.04) (layer F.Fab) (width 0.1))
    (fp_line (start -7.45 0.5) (end -2.75 0.5) (layer F.Fab) (width 0.1))
    (fp_line (start -7.45 -0.5) (end -7.45 0.5) (layer F.Fab) (width 0.1))
    (fp_line (start -2.75 -0.5) (end -7.45 -0.5) (layer F.Fab) (width 0.1))
    (fp_line (start -7.45 -2.04) (end -2.75 -2.04) (layer F.Fab) (width 0.1))
    (fp_line (start -7.45 -3.04) (end -7.45 -2.04) (layer F.Fab) (width 0.1))
    (fp_line (start -2.75 -3.04) (end -7.45 -3.04) (layer F.Fab) (width 0.1))
    (fp_line (start -1.75 -5) (end 6.5 -5) (layer F.Fab) (width 0.1))
    (fp_line (start -2.75 -4) (end -1.75 -5) (layer F.Fab) (width 0.1))
    (fp_line (start -2.75 5) (end -2.75 -4) (layer F.Fab) (width 0.1))
    (fp_line (start 6.5 5) (end -2.75 5) (layer F.Fab) (width 0.1))
    (fp_line (start 6.5 -5) (end 6.5 5) (layer F.Fab) (width 0.1))
    (fp_line (start 7.5 5) (end 6.5 5) (layer F.Fab) (width 0.1))
    (fp_line (start 7.5 -5) (end 7.5 5) (layer F.Fab) (width 0.1))
    (fp_line (start 6.5 -5) (end 7.5 -5) (layer F.Fab) (width 0.1))
    (fp_text user %R (at 0 0) (layer F.Fab)
      (effects (font (size 1 1) (thickness 0.15)))
    )
    (pad "" smd rect (at 0.95 2.775) (size 4.55 5.25) (layers F.Paste))
    (pad "" smd rect (at 5.8 -2.775) (size 4.55 5.25) (layers F.Paste))
    (pad "" smd rect (at 0.95 -2.775) (size 4.55 5.25) (layers F.Paste))
    (pad "" smd rect (at 5.8 2.775) (size 4.55 5.25) (layers F.Paste))
    (pad 2 smd rect (at 3.375 0) (size 9.4 10.8) (layers F.Cu F.Mask)
      (net 10 "Net-(D1-Pad2)"))
    (pad 3 smd rect (at -5.775 2.54) (size 4.6 1.1) (layers F.Cu F.Paste F.Mask)
      (net 19 "Net-(J31-Pad1)"))
    (pad 2 smd rect (at -5.775 0) (size 4.6 1.1) (layers F.Cu F.Paste F.Mask)
      (net 10 "Net-(D1-Pad2)"))
    (pad 1 smd rect (at -5.775 -2.54) (size 4.6 1.1) (layers F.Cu F.Paste F.Mask)
      (net 2 "Net-(J15-Pad7)"))
    (model ${KISYS3DMOD}/Package_TO_SOT_SMD.3dshapes/TO-263-3_TabPin2.wrl
      (at (xyz 0 0 0))
      (scale (xyz 1 1 1))
      (rotate (xyz 0 0 0))
    )
  )

  (module Package_TO_SOT_SMD:TO-263-3_TabPin2 (layer F.Cu) (tedit 5A70FB8C) (tstamp 623908C3)
    (at 97.07 110.09)
    (descr "TO-263 / D2PAK / DDPAK SMD package, http://www.infineon.com/cms/en/product/packages/PG-TO263/PG-TO263-3-1/")
    (tags "D2PAK DDPAK TO-263 D2PAK-3 TO-263-3 SOT-404")
    (path /62BD41A5)
    (attr smd)
    (fp_text reference Q2 (at 0 -6.65) (layer F.SilkS)
      (effects (font (size 1 1) (thickness 0.15)))
    )
    (fp_text value STB11NK40ZT4_4 (at 0 6.65) (layer F.Fab)
      (effects (font (size 1 1) (thickness 0.15)))
    )
    (fp_line (start 8.32 -5.65) (end -8.32 -5.65) (layer F.CrtYd) (width 0.05))
    (fp_line (start 8.32 5.65) (end 8.32 -5.65) (layer F.CrtYd) (width 0.05))
    (fp_line (start -8.32 5.65) (end 8.32 5.65) (layer F.CrtYd) (width 0.05))
    (fp_line (start -8.32 -5.65) (end -8.32 5.65) (layer F.CrtYd) (width 0.05))
    (fp_line (start -2.95 3.39) (end -4.05 3.39) (layer F.SilkS) (width 0.12))
    (fp_line (start -2.95 5.2) (end -2.95 3.39) (layer F.SilkS) (width 0.12))
    (fp_line (start -1.45 5.2) (end -2.95 5.2) (layer F.SilkS) (width 0.12))
    (fp_line (start -2.95 -3.39) (end -8.075 -3.39) (layer F.SilkS) (width 0.12))
    (fp_line (start -2.95 -5.2) (end -2.95 -3.39) (layer F.SilkS) (width 0.12))
    (fp_line (start -1.45 -5.2) (end -2.95 -5.2) (layer F.SilkS) (width 0.12))
    (fp_line (start -7.45 3.04) (end -2.75 3.04) (layer F.Fab) (width 0.1))
    (fp_line (start -7.45 2.04) (end -7.45 3.04) (layer F.Fab) (width 0.1))
    (fp_line (start -2.75 2.04) (end -7.45 2.04) (layer F.Fab) (width 0.1))
    (fp_line (start -7.45 0.5) (end -2.75 0.5) (layer F.Fab) (width 0.1))
    (fp_line (start -7.45 -0.5) (end -7.45 0.5) (layer F.Fab) (width 0.1))
    (fp_line (start -2.75 -0.5) (end -7.45 -0.5) (layer F.Fab) (width 0.1))
    (fp_line (start -7.45 -2.04) (end -2.75 -2.04) (layer F.Fab) (width 0.1))
    (fp_line (start -7.45 -3.04) (end -7.45 -2.04) (layer F.Fab) (width 0.1))
    (fp_line (start -2.75 -3.04) (end -7.45 -3.04) (layer F.Fab) (width 0.1))
    (fp_line (start -1.75 -5) (end 6.5 -5) (layer F.Fab) (width 0.1))
    (fp_line (start -2.75 -4) (end -1.75 -5) (layer F.Fab) (width 0.1))
    (fp_line (start -2.75 5) (end -2.75 -4) (layer F.Fab) (width 0.1))
    (fp_line (start 6.5 5) (end -2.75 5) (layer F.Fab) (width 0.1))
    (fp_line (start 6.5 -5) (end 6.5 5) (layer F.Fab) (width 0.1))
    (fp_line (start 7.5 5) (end 6.5 5) (layer F.Fab) (width 0.1))
    (fp_line (start 7.5 -5) (end 7.5 5) (layer F.Fab) (width 0.1))
    (fp_line (start 6.5 -5) (end 7.5 -5) (layer F.Fab) (width 0.1))
    (fp_text user %R (at 0 0) (layer F.Fab)
      (effects (font (size 1 1) (thickness 0.15)))
    )
    (pad "" smd rect (at 0.95 2.775) (size 4.55 5.25) (layers F.Paste))
    (pad "" smd rect (at 5.8 -2.775) (size 4.55 5.25) (layers F.Paste))
    (pad "" smd rect (at 0.95 -2.775) (size 4.55 5.25) (layers F.Paste))
    (pad "" smd rect (at 5.8 2.775) (size 4.55 5.25) (layers F.Paste))
    (pad 2 smd rect (at 3.375 0) (size 9.4 10.8) (layers F.Cu F.Mask)
      (net 21 "Net-(D3-Pad2)"))
    (pad 3 smd rect (at -5.775 2.54) (size 4.6 1.1) (layers F.Cu F.Paste F.Mask)
      (net 8 "Net-(C1-Pad2)"))
    (pad 2 smd rect (at -5.775 0) (size 4.6 1.1) (layers F.Cu F.Paste F.Mask)
      (net 21 "Net-(D3-Pad2)"))
    (pad 1 smd rect (at -5.775 -2.54) (size 4.6 1.1) (layers F.Cu F.Paste F.Mask)
      (net 26 "Net-(J33-Pad7)"))
    (model ${KISYS3DMOD}/Package_TO_SOT_SMD.3dshapes/TO-263-3_TabPin2.wrl
      (at (xyz 0 0 0))
      (scale (xyz 1 1 1))
      (rotate (xyz 0 0 0))
    )
  )

  (module Package_TO_SOT_SMD:SOT-23 (layer F.Cu) (tedit 5A02FF57) (tstamp 6239089B)
    (at 47.625 104.14)
    (descr "SOT-23, Standard")
    (tags SOT-23)
    (path /61FA8A67)
    (attr smd)
    (fp_text reference Q1 (at 0 -2.5) (layer F.SilkS)
      (effects (font (size 1 1) (thickness 0.15)))
    )
    (fp_text value SI2318DS-T1-GE3 (at 0 2.5) (layer F.Fab)
      (effects (font (size 1 1) (thickness 0.15)))
    )
    (fp_line (start 0.76 1.58) (end -0.7 1.58) (layer F.SilkS) (width 0.12))
    (fp_line (start 0.76 -1.58) (end -1.4 -1.58) (layer F.SilkS) (width 0.12))
    (fp_line (start -1.7 1.75) (end -1.7 -1.75) (layer F.CrtYd) (width 0.05))
    (fp_line (start 1.7 1.75) (end -1.7 1.75) (layer F.CrtYd) (width 0.05))
    (fp_line (start 1.7 -1.75) (end 1.7 1.75) (layer F.CrtYd) (width 0.05))
    (fp_line (start -1.7 -1.75) (end 1.7 -1.75) (layer F.CrtYd) (width 0.05))
    (fp_line (start 0.76 -1.58) (end 0.76 -0.65) (layer F.SilkS) (width 0.12))
    (fp_line (start 0.76 1.58) (end 0.76 0.65) (layer F.SilkS) (width 0.12))
    (fp_line (start -0.7 1.52) (end 0.7 1.52) (layer F.Fab) (width 0.1))
    (fp_line (start 0.7 -1.52) (end 0.7 1.52) (layer F.Fab) (width 0.1))
    (fp_line (start -0.7 -0.95) (end -0.15 -1.52) (layer F.Fab) (width 0.1))
    (fp_line (start -0.15 -1.52) (end 0.7 -1.52) (layer F.Fab) (width 0.1))
    (fp_line (start -0.7 -0.95) (end -0.7 1.5) (layer F.Fab) (width 0.1))
    (fp_text user %R (at 0 0 90) (layer F.Fab)
      (effects (font (size 0.5 0.5) (thickness 0.075)))
    )
    (pad 3 smd rect (at 1 0) (size 0.9 0.8) (layers F.Cu F.Paste F.Mask)
      (net 17 "Net-(J20-Pad1)"))
    (pad 2 smd rect (at -1 0.95) (size 0.9 0.8) (layers F.Cu F.Paste F.Mask)
      (net 8 "Net-(C1-Pad2)"))
    (pad 1 smd rect (at -1 -0.95) (size 0.9 0.8) (layers F.Cu F.Paste F.Mask)
      (net 16 "Net-(J17-Pad1)"))
    (model ${KISYS3DMOD}/Package_TO_SOT_SMD.3dshapes/SOT-23.wrl
      (at (xyz 0 0 0))
      (scale (xyz 1 1 1))
      (rotate (xyz 0 0 0))
    )
  )

  (module Connector_PinHeader_2.54mm:PinHeader_1x01_P2.54mm_Vertical (layer F.Cu) (tedit 59FED5CC) (tstamp 62390871)
    (at 109.855 98.425)
    (descr "Through hole straight pin header, 1x01, 2.54mm pitch, single row")
    (tags "Through hole pin header THT 1x01 2.54mm single row")
    (path /6274EB6E)
    (fp_text reference J41 (at 0 -2.33) (layer F.SilkS)
      (effects (font (size 1 1) (thickness 0.15)))
    )
    (fp_text value "V Monitor 3" (at 0 2.33) (layer F.Fab)
      (effects (font (size 1 1) (thickness 0.15)))
    )
    (fp_line (start 1.8 -1.8) (end -1.8 -1.8) (layer F.CrtYd) (width 0.05))
    (fp_line (start 1.8 1.8) (end 1.8 -1.8) (layer F.CrtYd) (width 0.05))
    (fp_line (start -1.8 1.8) (end 1.8 1.8) (layer F.CrtYd) (width 0.05))
    (fp_line (start -1.8 -1.8) (end -1.8 1.8) (layer F.CrtYd) (width 0.05))
    (fp_line (start -1.33 -1.33) (end 0 -1.33) (layer F.SilkS) (width 0.12))
    (fp_line (start -1.33 0) (end -1.33 -1.33) (layer F.SilkS) (width 0.12))
    (fp_line (start -1.33 1.27) (end 1.33 1.27) (layer F.SilkS) (width 0.12))
    (fp_line (start 1.33 1.27) (end 1.33 1.33) (layer F.SilkS) (width 0.12))
    (fp_line (start -1.33 1.27) (end -1.33 1.33) (layer F.SilkS) (width 0.12))
    (fp_line (start -1.33 1.33) (end 1.33 1.33) (layer F.SilkS) (width 0.12))
    (fp_line (start -1.27 -0.635) (end -0.635 -1.27) (layer F.Fab) (width 0.1))
    (fp_line (start -1.27 1.27) (end -1.27 -0.635) (layer F.Fab) (width 0.1))
    (fp_line (start 1.27 1.27) (end -1.27 1.27) (layer F.Fab) (width 0.1))
    (fp_line (start 1.27 -1.27) (end 1.27 1.27) (layer F.Fab) (width 0.1))
    (fp_line (start -0.635 -1.27) (end 1.27 -1.27) (layer F.Fab) (width 0.1))
    (fp_text user %R (at 0 0 90) (layer F.Fab)
      (effects (font (size 1 1) (thickness 0.15)))
    )
    (pad 1 thru_hole rect (at 0 0) (size 1.7 1.7) (drill 1) (layers *.Cu *.Mask)
      (net 22 "Net-(D4-Pad2)"))
    (model ${KISYS3DMOD}/Connector_PinHeader_2.54mm.3dshapes/PinHeader_1x01_P2.54mm_Vertical.wrl
      (at (xyz 0 0 0))
      (scale (xyz 1 1 1))
      (rotate (xyz 0 0 0))
    )
  )

  (module Connector_PinHeader_2.54mm:PinHeader_1x01_P2.54mm_Vertical (layer F.Cu) (tedit 59FED5CC) (tstamp 623B08E3)
    (at 100.33 121.285)
    (descr "Through hole straight pin header, 1x01, 2.54mm pitch, single row")
    (tags "Through hole pin header THT 1x01 2.54mm single row")
    (path /62C1724D)
    (fp_text reference J40 (at 0 -2.33) (layer F.SilkS)
      (effects (font (size 1 1) (thickness 0.15)))
    )
    (fp_text value "V Monitor 4" (at 0 2.33) (layer F.Fab)
      (effects (font (size 1 1) (thickness 0.15)))
    )
    (fp_line (start 1.8 -1.8) (end -1.8 -1.8) (layer F.CrtYd) (width 0.05))
    (fp_line (start 1.8 1.8) (end 1.8 -1.8) (layer F.CrtYd) (width 0.05))
    (fp_line (start -1.8 1.8) (end 1.8 1.8) (layer F.CrtYd) (width 0.05))
    (fp_line (start -1.8 -1.8) (end -1.8 1.8) (layer F.CrtYd) (width 0.05))
    (fp_line (start -1.33 -1.33) (end 0 -1.33) (layer F.SilkS) (width 0.12))
    (fp_line (start -1.33 0) (end -1.33 -1.33) (layer F.SilkS) (width 0.12))
    (fp_line (start -1.33 1.27) (end 1.33 1.27) (layer F.SilkS) (width 0.12))
    (fp_line (start 1.33 1.27) (end 1.33 1.33) (layer F.SilkS) (width 0.12))
    (fp_line (start -1.33 1.27) (end -1.33 1.33) (layer F.SilkS) (width 0.12))
    (fp_line (start -1.33 1.33) (end 1.33 1.33) (layer F.SilkS) (width 0.12))
    (fp_line (start -1.27 -0.635) (end -0.635 -1.27) (layer F.Fab) (width 0.1))
    (fp_line (start -1.27 1.27) (end -1.27 -0.635) (layer F.Fab) (width 0.1))
    (fp_line (start 1.27 1.27) (end -1.27 1.27) (layer F.Fab) (width 0.1))
    (fp_line (start 1.27 -1.27) (end 1.27 1.27) (layer F.Fab) (width 0.1))
    (fp_line (start -0.635 -1.27) (end 1.27 -1.27) (layer F.Fab) (width 0.1))
    (fp_text user %R (at 0 0 90) (layer F.Fab)
      (effects (font (size 1 1) (thickness 0.15)))
    )
    (pad 1 thru_hole rect (at 0 0) (size 1.7 1.7) (drill 1) (layers *.Cu *.Mask)
      (net 21 "Net-(D3-Pad2)"))
    (model ${KISYS3DMOD}/Connector_PinHeader_2.54mm.3dshapes/PinHeader_1x01_P2.54mm_Vertical.wrl
      (at (xyz 0 0 0))
      (scale (xyz 1 1 1))
      (rotate (xyz 0 0 0))
    )
  )

  (module Connector:Banana_Jack_1Pin (layer F.Cu) (tedit 5A1AB217) (tstamp 62390847)
    (at 115.57 88.9)
    (descr "Single banana socket, footprint - 6mm drill")
    (tags "banana socket")
    (path /62736CDB)
    (fp_text reference J39 (at 0 -6.5) (layer F.SilkS)
      (effects (font (size 1 1) (thickness 0.15)))
    )
    (fp_text value "R_output 3" (at -0.25 6.5) (layer F.Fab)
      (effects (font (size 1 1) (thickness 0.15)))
    )
    (fp_circle (center 0 0) (end 5.5 0) (layer F.SilkS) (width 0.12))
    (fp_circle (center 0 0) (end 4.85 0.05) (layer F.Fab) (width 0.1))
    (fp_circle (center 0 0) (end 2 0) (layer F.Fab) (width 0.1))
    (fp_circle (center 0 0) (end 5.75 0) (layer F.CrtYd) (width 0.05))
    (fp_text user %R (at 0 0) (layer F.Fab)
      (effects (font (size 0.8 0.8) (thickness 0.12)))
    )
    (pad 1 thru_hole circle (at 0 0) (size 10.16 10.16) (drill 6.1) (layers *.Cu *.Mask)
      (net 22 "Net-(D4-Pad2)"))
    (model ${KISYS3DMOD}/Connector.3dshapes/Banana_Jack_1Pin.wrl
      (at (xyz 0 0 0))
      (scale (xyz 2 2 2))
      (rotate (xyz 0 0 0))
    )
  )

  (module Connector:Banana_Jack_1Pin (layer F.Cu) (tedit 5A1AB217) (tstamp 6239083D)
    (at 115.57 107.315)
    (descr "Single banana socket, footprint - 6mm drill")
    (tags "banana socket")
    (path /62C17246)
    (fp_text reference J38 (at 0 -6.5) (layer F.SilkS)
      (effects (font (size 1 1) (thickness 0.15)))
    )
    (fp_text value "R_output 4" (at -0.25 6.5) (layer F.Fab)
      (effects (font (size 1 1) (thickness 0.15)))
    )
    (fp_circle (center 0 0) (end 5.5 0) (layer F.SilkS) (width 0.12))
    (fp_circle (center 0 0) (end 4.85 0.05) (layer F.Fab) (width 0.1))
    (fp_circle (center 0 0) (end 2 0) (layer F.Fab) (width 0.1))
    (fp_circle (center 0 0) (end 5.75 0) (layer F.CrtYd) (width 0.05))
    (fp_text user %R (at 0 0) (layer F.Fab)
      (effects (font (size 0.8 0.8) (thickness 0.12)))
    )
    (pad 1 thru_hole circle (at 0 0) (size 10.16 10.16) (drill 6.1) (layers *.Cu *.Mask)
      (net 21 "Net-(D3-Pad2)"))
    (model ${KISYS3DMOD}/Connector.3dshapes/Banana_Jack_1Pin.wrl
      (at (xyz 0 0 0))
      (scale (xyz 2 2 2))
      (rotate (xyz 0 0 0))
    )
  )

  (module Connector_PinHeader_2.54mm:PinHeader_1x01_P2.54mm_Vertical (layer F.Cu) (tedit 59FED5CC) (tstamp 62390833)
    (at 85.725 65.405)
    (descr "Through hole straight pin header, 1x01, 2.54mm pitch, single row")
    (tags "Through hole pin header THT 1x01 2.54mm single row")
    (path /62D08E74)
    (fp_text reference J37 (at 0 -2.33) (layer F.SilkS)
      (effects (font (size 1 1) (thickness 0.15)))
    )
    (fp_text value Ground (at 0 2.33) (layer F.Fab)
      (effects (font (size 1 1) (thickness 0.15)))
    )
    (fp_line (start 1.8 -1.8) (end -1.8 -1.8) (layer F.CrtYd) (width 0.05))
    (fp_line (start 1.8 1.8) (end 1.8 -1.8) (layer F.CrtYd) (width 0.05))
    (fp_line (start -1.8 1.8) (end 1.8 1.8) (layer F.CrtYd) (width 0.05))
    (fp_line (start -1.8 -1.8) (end -1.8 1.8) (layer F.CrtYd) (width 0.05))
    (fp_line (start -1.33 -1.33) (end 0 -1.33) (layer F.SilkS) (width 0.12))
    (fp_line (start -1.33 0) (end -1.33 -1.33) (layer F.SilkS) (width 0.12))
    (fp_line (start -1.33 1.27) (end 1.33 1.27) (layer F.SilkS) (width 0.12))
    (fp_line (start 1.33 1.27) (end 1.33 1.33) (layer F.SilkS) (width 0.12))
    (fp_line (start -1.33 1.27) (end -1.33 1.33) (layer F.SilkS) (width 0.12))
    (fp_line (start -1.33 1.33) (end 1.33 1.33) (layer F.SilkS) (width 0.12))
    (fp_line (start -1.27 -0.635) (end -0.635 -1.27) (layer F.Fab) (width 0.1))
    (fp_line (start -1.27 1.27) (end -1.27 -0.635) (layer F.Fab) (width 0.1))
    (fp_line (start 1.27 1.27) (end -1.27 1.27) (layer F.Fab) (width 0.1))
    (fp_line (start 1.27 -1.27) (end 1.27 1.27) (layer F.Fab) (width 0.1))
    (fp_line (start -0.635 -1.27) (end 1.27 -1.27) (layer F.Fab) (width 0.1))
    (fp_text user %R (at 0 0 90) (layer F.Fab)
      (effects (font (size 1 1) (thickness 0.15)))
    )
    (pad 1 thru_hole rect (at 0 0) (size 1.7 1.7) (drill 1) (layers *.Cu *.Mask)
      (net 8 "Net-(C1-Pad2)"))
    (model ${KISYS3DMOD}/Connector_PinHeader_2.54mm.3dshapes/PinHeader_1x01_P2.54mm_Vertical.wrl
      (at (xyz 0 0 0))
      (scale (xyz 1 1 1))
      (rotate (xyz 0 0 0))
    )
  )

  (module Connector_PinHeader_2.54mm:PinHeader_1x01_P2.54mm_Vertical (layer F.Cu) (tedit 59FED5CC) (tstamp 6239081E)
    (at 168.275 54.61)
    (descr "Through hole straight pin header, 1x01, 2.54mm pitch, single row")
    (tags "Through hole pin header THT 1x01 2.54mm single row")
    (path /62D2AD29)
    (fp_text reference J36 (at 0 -2.33) (layer F.SilkS)
      (effects (font (size 1 1) (thickness 0.15)))
    )
    (fp_text value Ground (at 0 2.33) (layer F.Fab)
      (effects (font (size 1 1) (thickness 0.15)))
    )
    (fp_line (start 1.8 -1.8) (end -1.8 -1.8) (layer F.CrtYd) (width 0.05))
    (fp_line (start 1.8 1.8) (end 1.8 -1.8) (layer F.CrtYd) (width 0.05))
    (fp_line (start -1.8 1.8) (end 1.8 1.8) (layer F.CrtYd) (width 0.05))
    (fp_line (start -1.8 -1.8) (end -1.8 1.8) (layer F.CrtYd) (width 0.05))
    (fp_line (start -1.33 -1.33) (end 0 -1.33) (layer F.SilkS) (width 0.12))
    (fp_line (start -1.33 0) (end -1.33 -1.33) (layer F.SilkS) (width 0.12))
    (fp_line (start -1.33 1.27) (end 1.33 1.27) (layer F.SilkS) (width 0.12))
    (fp_line (start 1.33 1.27) (end 1.33 1.33) (layer F.SilkS) (width 0.12))
    (fp_line (start -1.33 1.27) (end -1.33 1.33) (layer F.SilkS) (width 0.12))
    (fp_line (start -1.33 1.33) (end 1.33 1.33) (layer F.SilkS) (width 0.12))
    (fp_line (start -1.27 -0.635) (end -0.635 -1.27) (layer F.Fab) (width 0.1))
    (fp_line (start -1.27 1.27) (end -1.27 -0.635) (layer F.Fab) (width 0.1))
    (fp_line (start 1.27 1.27) (end -1.27 1.27) (layer F.Fab) (width 0.1))
    (fp_line (start 1.27 -1.27) (end 1.27 1.27) (layer F.Fab) (width 0.1))
    (fp_line (start -0.635 -1.27) (end 1.27 -1.27) (layer F.Fab) (width 0.1))
    (fp_text user %R (at 0 0 90) (layer F.Fab)
      (effects (font (size 1 1) (thickness 0.15)))
    )
    (pad 1 thru_hole rect (at 0 0) (size 1.7 1.7) (drill 1) (layers *.Cu *.Mask)
      (net 8 "Net-(C1-Pad2)"))
    (model ${KISYS3DMOD}/Connector_PinHeader_2.54mm.3dshapes/PinHeader_1x01_P2.54mm_Vertical.wrl
      (at (xyz 0 0 0))
      (scale (xyz 1 1 1))
      (rotate (xyz 0 0 0))
    )
  )

  (module Connector_PinHeader_2.54mm:PinHeader_1x01_P2.54mm_Vertical (layer F.Cu) (tedit 59FED5CC) (tstamp 62390809)
    (at 54.61 94.615)
    (descr "Through hole straight pin header, 1x01, 2.54mm pitch, single row")
    (tags "Through hole pin header THT 1x01 2.54mm single row")
    (path /62904BC2)
    (fp_text reference J35 (at 0 -2.33) (layer F.SilkS)
      (effects (font (size 1 1) (thickness 0.15)))
    )
    (fp_text value "Gate Input 4" (at 0 2.33) (layer F.Fab)
      (effects (font (size 1 1) (thickness 0.15)))
    )
    (fp_line (start 1.8 -1.8) (end -1.8 -1.8) (layer F.CrtYd) (width 0.05))
    (fp_line (start 1.8 1.8) (end 1.8 -1.8) (layer F.CrtYd) (width 0.05))
    (fp_line (start -1.8 1.8) (end 1.8 1.8) (layer F.CrtYd) (width 0.05))
    (fp_line (start -1.8 -1.8) (end -1.8 1.8) (layer F.CrtYd) (width 0.05))
    (fp_line (start -1.33 -1.33) (end 0 -1.33) (layer F.SilkS) (width 0.12))
    (fp_line (start -1.33 0) (end -1.33 -1.33) (layer F.SilkS) (width 0.12))
    (fp_line (start -1.33 1.27) (end 1.33 1.27) (layer F.SilkS) (width 0.12))
    (fp_line (start 1.33 1.27) (end 1.33 1.33) (layer F.SilkS) (width 0.12))
    (fp_line (start -1.33 1.27) (end -1.33 1.33) (layer F.SilkS) (width 0.12))
    (fp_line (start -1.33 1.33) (end 1.33 1.33) (layer F.SilkS) (width 0.12))
    (fp_line (start -1.27 -0.635) (end -0.635 -1.27) (layer F.Fab) (width 0.1))
    (fp_line (start -1.27 1.27) (end -1.27 -0.635) (layer F.Fab) (width 0.1))
    (fp_line (start 1.27 1.27) (end -1.27 1.27) (layer F.Fab) (width 0.1))
    (fp_line (start 1.27 -1.27) (end 1.27 1.27) (layer F.Fab) (width 0.1))
    (fp_line (start -0.635 -1.27) (end 1.27 -1.27) (layer F.Fab) (width 0.1))
    (fp_text user %R (at 0 0 90) (layer F.Fab)
      (effects (font (size 1 1) (thickness 0.15)))
    )
    (pad 1 thru_hole rect (at 0 0) (size 1.7 1.7) (drill 1) (layers *.Cu *.Mask)
      (net 28 "Net-(J33-Pad2)"))
    (model ${KISYS3DMOD}/Connector_PinHeader_2.54mm.3dshapes/PinHeader_1x01_P2.54mm_Vertical.wrl
      (at (xyz 0 0 0))
      (scale (xyz 1 1 1))
      (rotate (xyz 0 0 0))
    )
  )

  (module Connector_PinHeader_2.54mm:PinHeader_1x01_P2.54mm_Vertical (layer F.Cu) (tedit 59FED5CC) (tstamp 623907F4)
    (at 54.61 82.55)
    (descr "Through hole straight pin header, 1x01, 2.54mm pitch, single row")
    (tags "Through hole pin header THT 1x01 2.54mm single row")
    (path /62578EDA)
    (fp_text reference J34 (at 0 -2.33) (layer F.SilkS)
      (effects (font (size 1 1) (thickness 0.15)))
    )
    (fp_text value "Gate Input 3" (at 0 2.33) (layer F.Fab)
      (effects (font (size 1 1) (thickness 0.15)))
    )
    (fp_line (start 1.8 -1.8) (end -1.8 -1.8) (layer F.CrtYd) (width 0.05))
    (fp_line (start 1.8 1.8) (end 1.8 -1.8) (layer F.CrtYd) (width 0.05))
    (fp_line (start -1.8 1.8) (end 1.8 1.8) (layer F.CrtYd) (width 0.05))
    (fp_line (start -1.8 -1.8) (end -1.8 1.8) (layer F.CrtYd) (width 0.05))
    (fp_line (start -1.33 -1.33) (end 0 -1.33) (layer F.SilkS) (width 0.12))
    (fp_line (start -1.33 0) (end -1.33 -1.33) (layer F.SilkS) (width 0.12))
    (fp_line (start -1.33 1.27) (end 1.33 1.27) (layer F.SilkS) (width 0.12))
    (fp_line (start 1.33 1.27) (end 1.33 1.33) (layer F.SilkS) (width 0.12))
    (fp_line (start -1.33 1.27) (end -1.33 1.33) (layer F.SilkS) (width 0.12))
    (fp_line (start -1.33 1.33) (end 1.33 1.33) (layer F.SilkS) (width 0.12))
    (fp_line (start -1.27 -0.635) (end -0.635 -1.27) (layer F.Fab) (width 0.1))
    (fp_line (start -1.27 1.27) (end -1.27 -0.635) (layer F.Fab) (width 0.1))
    (fp_line (start 1.27 1.27) (end -1.27 1.27) (layer F.Fab) (width 0.1))
    (fp_line (start 1.27 -1.27) (end 1.27 1.27) (layer F.Fab) (width 0.1))
    (fp_line (start -0.635 -1.27) (end 1.27 -1.27) (layer F.Fab) (width 0.1))
    (fp_text user %R (at 0 0 90) (layer F.Fab)
      (effects (font (size 1 1) (thickness 0.15)))
    )
    (pad 1 thru_hole rect (at 0 0) (size 1.7 1.7) (drill 1) (layers *.Cu *.Mask)
      (net 25 "Net-(J32-Pad2)"))
    (model ${KISYS3DMOD}/Connector_PinHeader_2.54mm.3dshapes/PinHeader_1x01_P2.54mm_Vertical.wrl
      (at (xyz 0 0 0))
      (scale (xyz 1 1 1))
      (rotate (xyz 0 0 0))
    )
  )

  (module Package_SO:SOIC-8_3.9x4.9mm_P1.27mm (layer F.Cu) (tedit 5D9F72B1) (tstamp 623907DF)
    (at 64.07 95.25)
    (descr "SOIC, 8 Pin (JEDEC MS-012AA, https://www.analog.com/media/en/package-pcb-resources/package/pkg_pdf/soic_narrow-r/r_8.pdf), generated with kicad-footprint-generator ipc_gullwing_generator.py")
    (tags "SOIC SO")
    (path /62904BB8)
    (attr smd)
    (fp_text reference J33 (at 0 -3.4) (layer F.SilkS)
      (effects (font (size 1 1) (thickness 0.15)))
    )
    (fp_text value Driver4 (at 0 3.4) (layer F.Fab)
      (effects (font (size 1 1) (thickness 0.15)))
    )
    (fp_line (start 3.7 -2.7) (end -3.7 -2.7) (layer F.CrtYd) (width 0.05))
    (fp_line (start 3.7 2.7) (end 3.7 -2.7) (layer F.CrtYd) (width 0.05))
    (fp_line (start -3.7 2.7) (end 3.7 2.7) (layer F.CrtYd) (width 0.05))
    (fp_line (start -3.7 -2.7) (end -3.7 2.7) (layer F.CrtYd) (width 0.05))
    (fp_line (start -1.95 -1.475) (end -0.975 -2.45) (layer F.Fab) (width 0.1))
    (fp_line (start -1.95 2.45) (end -1.95 -1.475) (layer F.Fab) (width 0.1))
    (fp_line (start 1.95 2.45) (end -1.95 2.45) (layer F.Fab) (width 0.1))
    (fp_line (start 1.95 -2.45) (end 1.95 2.45) (layer F.Fab) (width 0.1))
    (fp_line (start -0.975 -2.45) (end 1.95 -2.45) (layer F.Fab) (width 0.1))
    (fp_line (start 0 -2.56) (end -3.45 -2.56) (layer F.SilkS) (width 0.12))
    (fp_line (start 0 -2.56) (end 1.95 -2.56) (layer F.SilkS) (width 0.12))
    (fp_line (start 0 2.56) (end -1.95 2.56) (layer F.SilkS) (width 0.12))
    (fp_line (start 0 2.56) (end 1.95 2.56) (layer F.SilkS) (width 0.12))
    (fp_text user %R (at 0 0) (layer F.Fab)
      (effects (font (size 0.98 0.98) (thickness 0.15)))
    )
    (pad 8 smd roundrect (at 2.475 -1.905) (size 1.95 0.6) (layers F.Cu F.Paste F.Mask) (roundrect_rratio 0.25)
      (net 8 "Net-(C1-Pad2)"))
    (pad 7 smd roundrect (at 2.475 -0.635) (size 1.95 0.6) (layers F.Cu F.Paste F.Mask) (roundrect_rratio 0.25)
      (net 26 "Net-(J33-Pad7)"))
    (pad 6 smd roundrect (at 2.475 0.635) (size 1.95 0.6) (layers F.Cu F.Paste F.Mask) (roundrect_rratio 0.25)
      (net 27 "Net-(J33-Pad6)"))
    (pad 5 smd roundrect (at 2.475 1.905) (size 1.95 0.6) (layers F.Cu F.Paste F.Mask) (roundrect_rratio 0.25)
      (net 1 "Net-(C10-Pad1)"))
    (pad 4 smd roundrect (at -2.475 1.905) (size 1.95 0.6) (layers F.Cu F.Paste F.Mask) (roundrect_rratio 0.25)
      (net 8 "Net-(C1-Pad2)"))
    (pad 3 smd roundrect (at -2.475 0.635) (size 1.95 0.6) (layers F.Cu F.Paste F.Mask) (roundrect_rratio 0.25)
      (net 8 "Net-(C1-Pad2)"))
    (pad 2 smd roundrect (at -2.475 -0.635) (size 1.95 0.6) (layers F.Cu F.Paste F.Mask) (roundrect_rratio 0.25)
      (net 28 "Net-(J33-Pad2)"))
    (pad 1 smd roundrect (at -2.475 -1.905) (size 1.95 0.6) (layers F.Cu F.Paste F.Mask) (roundrect_rratio 0.25)
      (net 20 "Net-(C13-Pad1)"))
    (model ${KISYS3DMOD}/Package_SO.3dshapes/SOIC-8_3.9x4.9mm_P1.27mm.wrl
      (at (xyz 0 0 0))
      (scale (xyz 1 1 1))
      (rotate (xyz 0 0 0))
    )
  )

  (module Package_SO:SOIC-8_3.9x4.9mm_P1.27mm (layer F.Cu) (tedit 5D9F72B1) (tstamp 623907C5)
    (at 64.07 83.185)
    (descr "SOIC, 8 Pin (JEDEC MS-012AA, https://www.analog.com/media/en/package-pcb-resources/package/pkg_pdf/soic_narrow-r/r_8.pdf), generated with kicad-footprint-generator ipc_gullwing_generator.py")
    (tags "SOIC SO")
    (path /62578ECF)
    (attr smd)
    (fp_text reference J32 (at 0 -3.4) (layer F.SilkS)
      (effects (font (size 1 1) (thickness 0.15)))
    )
    (fp_text value Driver3 (at 0 3.4) (layer F.Fab)
      (effects (font (size 1 1) (thickness 0.15)))
    )
    (fp_line (start 3.7 -2.7) (end -3.7 -2.7) (layer F.CrtYd) (width 0.05))
    (fp_line (start 3.7 2.7) (end 3.7 -2.7) (layer F.CrtYd) (width 0.05))
    (fp_line (start -3.7 2.7) (end 3.7 2.7) (layer F.CrtYd) (width 0.05))
    (fp_line (start -3.7 -2.7) (end -3.7 2.7) (layer F.CrtYd) (width 0.05))
    (fp_line (start -1.95 -1.475) (end -0.975 -2.45) (layer F.Fab) (width 0.1))
    (fp_line (start -1.95 2.45) (end -1.95 -1.475) (layer F.Fab) (width 0.1))
    (fp_line (start 1.95 2.45) (end -1.95 2.45) (layer F.Fab) (width 0.1))
    (fp_line (start 1.95 -2.45) (end 1.95 2.45) (layer F.Fab) (width 0.1))
    (fp_line (start -0.975 -2.45) (end 1.95 -2.45) (layer F.Fab) (width 0.1))
    (fp_line (start 0 -2.56) (end -3.45 -2.56) (layer F.SilkS) (width 0.12))
    (fp_line (start 0 -2.56) (end 1.95 -2.56) (layer F.SilkS) (width 0.12))
    (fp_line (start 0 2.56) (end -1.95 2.56) (layer F.SilkS) (width 0.12))
    (fp_line (start 0 2.56) (end 1.95 2.56) (layer F.SilkS) (width 0.12))
    (fp_text user %R (at 0 0) (layer F.Fab)
      (effects (font (size 0.98 0.98) (thickness 0.15)))
    )
    (pad 8 smd roundrect (at 2.475 -1.905) (size 1.95 0.6) (layers F.Cu F.Paste F.Mask) (roundrect_rratio 0.25)
      (net 8 "Net-(C1-Pad2)"))
    (pad 7 smd roundrect (at 2.475 -0.635) (size 1.95 0.6) (layers F.Cu F.Paste F.Mask) (roundrect_rratio 0.25)
      (net 23 "Net-(J32-Pad7)"))
    (pad 6 smd roundrect (at 2.475 0.635) (size 1.95 0.6) (layers F.Cu F.Paste F.Mask) (roundrect_rratio 0.25)
      (net 24 "Net-(J32-Pad6)"))
    (pad 5 smd roundrect (at 2.475 1.905) (size 1.95 0.6) (layers F.Cu F.Paste F.Mask) (roundrect_rratio 0.25)
      (net 1 "Net-(C10-Pad1)"))
    (pad 4 smd roundrect (at -2.475 1.905) (size 1.95 0.6) (layers F.Cu F.Paste F.Mask) (roundrect_rratio 0.25)
      (net 8 "Net-(C1-Pad2)"))
    (pad 3 smd roundrect (at -2.475 0.635) (size 1.95 0.6) (layers F.Cu F.Paste F.Mask) (roundrect_rratio 0.25)
      (net 8 "Net-(C1-Pad2)"))
    (pad 2 smd roundrect (at -2.475 -0.635) (size 1.95 0.6) (layers F.Cu F.Paste F.Mask) (roundrect_rratio 0.25)
      (net 25 "Net-(J32-Pad2)"))
    (pad 1 smd roundrect (at -2.475 -1.905) (size 1.95 0.6) (layers F.Cu F.Paste F.Mask) (roundrect_rratio 0.25)
      (net 20 "Net-(C13-Pad1)"))
    (model ${KISYS3DMOD}/Package_SO.3dshapes/SOIC-8_3.9x4.9mm_P1.27mm.wrl
      (at (xyz 0 0 0))
      (scale (xyz 1 1 1))
      (rotate (xyz 0 0 0))
    )
  )

  (module Connector_PinHeader_2.54mm:PinHeader_1x01_P2.54mm_Vertical (layer F.Cu) (tedit 59FED5CC) (tstamp 623907AB)
    (at 90.805 66.04)
    (descr "Through hole straight pin header, 1x01, 2.54mm pitch, single row")
    (tags "Through hole pin header THT 1x01 2.54mm single row")
    (path /62204776)
    (fp_text reference J31 (at 0 -2.33) (layer F.SilkS)
      (effects (font (size 1 1) (thickness 0.15)))
    )
    (fp_text value Vtest1 (at 0 2.33) (layer F.Fab)
      (effects (font (size 1 1) (thickness 0.15)))
    )
    (fp_line (start 1.8 -1.8) (end -1.8 -1.8) (layer F.CrtYd) (width 0.05))
    (fp_line (start 1.8 1.8) (end 1.8 -1.8) (layer F.CrtYd) (width 0.05))
    (fp_line (start -1.8 1.8) (end 1.8 1.8) (layer F.CrtYd) (width 0.05))
    (fp_line (start -1.8 -1.8) (end -1.8 1.8) (layer F.CrtYd) (width 0.05))
    (fp_line (start -1.33 -1.33) (end 0 -1.33) (layer F.SilkS) (width 0.12))
    (fp_line (start -1.33 0) (end -1.33 -1.33) (layer F.SilkS) (width 0.12))
    (fp_line (start -1.33 1.27) (end 1.33 1.27) (layer F.SilkS) (width 0.12))
    (fp_line (start 1.33 1.27) (end 1.33 1.33) (layer F.SilkS) (width 0.12))
    (fp_line (start -1.33 1.27) (end -1.33 1.33) (layer F.SilkS) (width 0.12))
    (fp_line (start -1.33 1.33) (end 1.33 1.33) (layer F.SilkS) (width 0.12))
    (fp_line (start -1.27 -0.635) (end -0.635 -1.27) (layer F.Fab) (width 0.1))
    (fp_line (start -1.27 1.27) (end -1.27 -0.635) (layer F.Fab) (width 0.1))
    (fp_line (start 1.27 1.27) (end -1.27 1.27) (layer F.Fab) (width 0.1))
    (fp_line (start 1.27 -1.27) (end 1.27 1.27) (layer F.Fab) (width 0.1))
    (fp_line (start -0.635 -1.27) (end 1.27 -1.27) (layer F.Fab) (width 0.1))
    (fp_text user %R (at 0 0 90) (layer F.Fab)
      (effects (font (size 1 1) (thickness 0.15)))
    )
    (pad 1 thru_hole rect (at 0 0) (size 1.7 1.7) (drill 1) (layers *.Cu *.Mask)
      (net 19 "Net-(J31-Pad1)"))
    (model ${KISYS3DMOD}/Connector_PinHeader_2.54mm.3dshapes/PinHeader_1x01_P2.54mm_Vertical.wrl
      (at (xyz 0 0 0))
      (scale (xyz 1 1 1))
      (rotate (xyz 0 0 0))
    )
  )

  (module Connector_PinHeader_2.54mm:PinHeader_1x01_P2.54mm_Vertical (layer F.Cu) (tedit 59FED5CC) (tstamp 62390796)
    (at 84.455 73.66)
    (descr "Through hole straight pin header, 1x01, 2.54mm pitch, single row")
    (tags "Through hole pin header THT 1x01 2.54mm single row")
    (path /62135495)
    (fp_text reference J30 (at 0 -2.33) (layer F.SilkS)
      (effects (font (size 1 1) (thickness 0.15)))
    )
    (fp_text value "V Monitor 2" (at 0 2.33) (layer F.Fab)
      (effects (font (size 1 1) (thickness 0.15)))
    )
    (fp_line (start 1.8 -1.8) (end -1.8 -1.8) (layer F.CrtYd) (width 0.05))
    (fp_line (start 1.8 1.8) (end 1.8 -1.8) (layer F.CrtYd) (width 0.05))
    (fp_line (start -1.8 1.8) (end 1.8 1.8) (layer F.CrtYd) (width 0.05))
    (fp_line (start -1.8 -1.8) (end -1.8 1.8) (layer F.CrtYd) (width 0.05))
    (fp_line (start -1.33 -1.33) (end 0 -1.33) (layer F.SilkS) (width 0.12))
    (fp_line (start -1.33 0) (end -1.33 -1.33) (layer F.SilkS) (width 0.12))
    (fp_line (start -1.33 1.27) (end 1.33 1.27) (layer F.SilkS) (width 0.12))
    (fp_line (start 1.33 1.27) (end 1.33 1.33) (layer F.SilkS) (width 0.12))
    (fp_line (start -1.33 1.27) (end -1.33 1.33) (layer F.SilkS) (width 0.12))
    (fp_line (start -1.33 1.33) (end 1.33 1.33) (layer F.SilkS) (width 0.12))
    (fp_line (start -1.27 -0.635) (end -0.635 -1.27) (layer F.Fab) (width 0.1))
    (fp_line (start -1.27 1.27) (end -1.27 -0.635) (layer F.Fab) (width 0.1))
    (fp_line (start 1.27 1.27) (end -1.27 1.27) (layer F.Fab) (width 0.1))
    (fp_line (start 1.27 -1.27) (end 1.27 1.27) (layer F.Fab) (width 0.1))
    (fp_line (start -0.635 -1.27) (end 1.27 -1.27) (layer F.Fab) (width 0.1))
    (fp_text user %R (at 0 0 90) (layer F.Fab)
      (effects (font (size 1 1) (thickness 0.15)))
    )
    (pad 1 thru_hole rect (at 0 0) (size 1.7 1.7) (drill 1) (layers *.Cu *.Mask)
      (net 11 "Net-(D2-Pad2)"))
    (model ${KISYS3DMOD}/Connector_PinHeader_2.54mm.3dshapes/PinHeader_1x01_P2.54mm_Vertical.wrl
      (at (xyz 0 0 0))
      (scale (xyz 1 1 1))
      (rotate (xyz 0 0 0))
    )
  )

  (module Connector_PinHeader_2.54mm:PinHeader_1x01_P2.54mm_Vertical (layer F.Cu) (tedit 59FED5CC) (tstamp 62390781)
    (at 84.455 78.74)
    (descr "Through hole straight pin header, 1x01, 2.54mm pitch, single row")
    (tags "Through hole pin header THT 1x01 2.54mm single row")
    (path /62158214)
    (fp_text reference J29 (at 0 -2.33) (layer F.SilkS)
      (effects (font (size 1 1) (thickness 0.15)))
    )
    (fp_text value Ground (at 0 2.33) (layer F.Fab)
      (effects (font (size 1 1) (thickness 0.15)))
    )
    (fp_line (start 1.8 -1.8) (end -1.8 -1.8) (layer F.CrtYd) (width 0.05))
    (fp_line (start 1.8 1.8) (end 1.8 -1.8) (layer F.CrtYd) (width 0.05))
    (fp_line (start -1.8 1.8) (end 1.8 1.8) (layer F.CrtYd) (width 0.05))
    (fp_line (start -1.8 -1.8) (end -1.8 1.8) (layer F.CrtYd) (width 0.05))
    (fp_line (start -1.33 -1.33) (end 0 -1.33) (layer F.SilkS) (width 0.12))
    (fp_line (start -1.33 0) (end -1.33 -1.33) (layer F.SilkS) (width 0.12))
    (fp_line (start -1.33 1.27) (end 1.33 1.27) (layer F.SilkS) (width 0.12))
    (fp_line (start 1.33 1.27) (end 1.33 1.33) (layer F.SilkS) (width 0.12))
    (fp_line (start -1.33 1.27) (end -1.33 1.33) (layer F.SilkS) (width 0.12))
    (fp_line (start -1.33 1.33) (end 1.33 1.33) (layer F.SilkS) (width 0.12))
    (fp_line (start -1.27 -0.635) (end -0.635 -1.27) (layer F.Fab) (width 0.1))
    (fp_line (start -1.27 1.27) (end -1.27 -0.635) (layer F.Fab) (width 0.1))
    (fp_line (start 1.27 1.27) (end -1.27 1.27) (layer F.Fab) (width 0.1))
    (fp_line (start 1.27 -1.27) (end 1.27 1.27) (layer F.Fab) (width 0.1))
    (fp_line (start -0.635 -1.27) (end 1.27 -1.27) (layer F.Fab) (width 0.1))
    (fp_text user %R (at 0 0 90) (layer F.Fab)
      (effects (font (size 1 1) (thickness 0.15)))
    )
    (pad 1 thru_hole rect (at 0 0) (size 1.7 1.7) (drill 1) (layers *.Cu *.Mask)
      (net 8 "Net-(C1-Pad2)"))
    (model ${KISYS3DMOD}/Connector_PinHeader_2.54mm.3dshapes/PinHeader_1x01_P2.54mm_Vertical.wrl
      (at (xyz 0 0 0))
      (scale (xyz 1 1 1))
      (rotate (xyz 0 0 0))
    )
  )

  (module Connector_PinHeader_2.54mm:PinHeader_1x01_P2.54mm_Vertical (layer F.Cu) (tedit 59FED5CC) (tstamp 6239076C)
    (at 48.895 111.76)
    (descr "Through hole straight pin header, 1x01, 2.54mm pitch, single row")
    (tags "Through hole pin header THT 1x01 2.54mm single row")
    (path /61F2195A)
    (fp_text reference J28 (at 0 -2.33) (layer F.SilkS)
      (effects (font (size 1 1) (thickness 0.15)))
    )
    (fp_text value "To Lock" (at 0 2.33) (layer F.Fab)
      (effects (font (size 1 1) (thickness 0.15)))
    )
    (fp_line (start 1.8 -1.8) (end -1.8 -1.8) (layer F.CrtYd) (width 0.05))
    (fp_line (start 1.8 1.8) (end 1.8 -1.8) (layer F.CrtYd) (width 0.05))
    (fp_line (start -1.8 1.8) (end 1.8 1.8) (layer F.CrtYd) (width 0.05))
    (fp_line (start -1.8 -1.8) (end -1.8 1.8) (layer F.CrtYd) (width 0.05))
    (fp_line (start -1.33 -1.33) (end 0 -1.33) (layer F.SilkS) (width 0.12))
    (fp_line (start -1.33 0) (end -1.33 -1.33) (layer F.SilkS) (width 0.12))
    (fp_line (start -1.33 1.27) (end 1.33 1.27) (layer F.SilkS) (width 0.12))
    (fp_line (start 1.33 1.27) (end 1.33 1.33) (layer F.SilkS) (width 0.12))
    (fp_line (start -1.33 1.27) (end -1.33 1.33) (layer F.SilkS) (width 0.12))
    (fp_line (start -1.33 1.33) (end 1.33 1.33) (layer F.SilkS) (width 0.12))
    (fp_line (start -1.27 -0.635) (end -0.635 -1.27) (layer F.Fab) (width 0.1))
    (fp_line (start -1.27 1.27) (end -1.27 -0.635) (layer F.Fab) (width 0.1))
    (fp_line (start 1.27 1.27) (end -1.27 1.27) (layer F.Fab) (width 0.1))
    (fp_line (start 1.27 -1.27) (end 1.27 1.27) (layer F.Fab) (width 0.1))
    (fp_line (start -0.635 -1.27) (end 1.27 -1.27) (layer F.Fab) (width 0.1))
    (fp_text user %R (at 0 0 90) (layer F.Fab)
      (effects (font (size 1 1) (thickness 0.15)))
    )
    (pad 1 thru_hole rect (at 0 0) (size 1.7 1.7) (drill 1) (layers *.Cu *.Mask)
      (net 1 "Net-(C10-Pad1)"))
    (model ${KISYS3DMOD}/Connector_PinHeader_2.54mm.3dshapes/PinHeader_1x01_P2.54mm_Vertical.wrl
      (at (xyz 0 0 0))
      (scale (xyz 1 1 1))
      (rotate (xyz 0 0 0))
    )
  )

  (module Connector_PinHeader_2.54mm:PinHeader_1x01_P2.54mm_Vertical (layer F.Cu) (tedit 59FED5CC) (tstamp 62390757)
    (at 122.555 99.06)
    (descr "Through hole straight pin header, 1x01, 2.54mm pitch, single row")
    (tags "Through hole pin header THT 1x01 2.54mm single row")
    (path /622BED4E)
    (fp_text reference J27 (at 0 -2.33) (layer F.SilkS)
      (effects (font (size 1 1) (thickness 0.15)))
    )
    (fp_text value Ground (at 0 2.33) (layer F.Fab)
      (effects (font (size 1 1) (thickness 0.15)))
    )
    (fp_line (start 1.8 -1.8) (end -1.8 -1.8) (layer F.CrtYd) (width 0.05))
    (fp_line (start 1.8 1.8) (end 1.8 -1.8) (layer F.CrtYd) (width 0.05))
    (fp_line (start -1.8 1.8) (end 1.8 1.8) (layer F.CrtYd) (width 0.05))
    (fp_line (start -1.8 -1.8) (end -1.8 1.8) (layer F.CrtYd) (width 0.05))
    (fp_line (start -1.33 -1.33) (end 0 -1.33) (layer F.SilkS) (width 0.12))
    (fp_line (start -1.33 0) (end -1.33 -1.33) (layer F.SilkS) (width 0.12))
    (fp_line (start -1.33 1.27) (end 1.33 1.27) (layer F.SilkS) (width 0.12))
    (fp_line (start 1.33 1.27) (end 1.33 1.33) (layer F.SilkS) (width 0.12))
    (fp_line (start -1.33 1.27) (end -1.33 1.33) (layer F.SilkS) (width 0.12))
    (fp_line (start -1.33 1.33) (end 1.33 1.33) (layer F.SilkS) (width 0.12))
    (fp_line (start -1.27 -0.635) (end -0.635 -1.27) (layer F.Fab) (width 0.1))
    (fp_line (start -1.27 1.27) (end -1.27 -0.635) (layer F.Fab) (width 0.1))
    (fp_line (start 1.27 1.27) (end -1.27 1.27) (layer F.Fab) (width 0.1))
    (fp_line (start 1.27 -1.27) (end 1.27 1.27) (layer F.Fab) (width 0.1))
    (fp_line (start -0.635 -1.27) (end 1.27 -1.27) (layer F.Fab) (width 0.1))
    (fp_text user %R (at 0 0 90) (layer F.Fab)
      (effects (font (size 1 1) (thickness 0.15)))
    )
    (pad 1 thru_hole rect (at 0 0) (size 1.7 1.7) (drill 1) (layers *.Cu *.Mask)
      (net 8 "Net-(C1-Pad2)"))
    (model ${KISYS3DMOD}/Connector_PinHeader_2.54mm.3dshapes/PinHeader_1x01_P2.54mm_Vertical.wrl
      (at (xyz 0 0 0))
      (scale (xyz 1 1 1))
      (rotate (xyz 0 0 0))
    )
  )

  (module Connector_PinHeader_2.54mm:PinHeader_1x01_P2.54mm_Vertical (layer F.Cu) (tedit 59FED5CC) (tstamp 62390742)
    (at 93.345 122.555)
    (descr "Through hole straight pin header, 1x01, 2.54mm pitch, single row")
    (tags "Through hole pin header THT 1x01 2.54mm single row")
    (path /62253671)
    (fp_text reference J26 (at 0 -2.33) (layer F.SilkS)
      (effects (font (size 1 1) (thickness 0.15)))
    )
    (fp_text value Ground (at 0 2.33) (layer F.Fab)
      (effects (font (size 1 1) (thickness 0.15)))
    )
    (fp_line (start 1.8 -1.8) (end -1.8 -1.8) (layer F.CrtYd) (width 0.05))
    (fp_line (start 1.8 1.8) (end 1.8 -1.8) (layer F.CrtYd) (width 0.05))
    (fp_line (start -1.8 1.8) (end 1.8 1.8) (layer F.CrtYd) (width 0.05))
    (fp_line (start -1.8 -1.8) (end -1.8 1.8) (layer F.CrtYd) (width 0.05))
    (fp_line (start -1.33 -1.33) (end 0 -1.33) (layer F.SilkS) (width 0.12))
    (fp_line (start -1.33 0) (end -1.33 -1.33) (layer F.SilkS) (width 0.12))
    (fp_line (start -1.33 1.27) (end 1.33 1.27) (layer F.SilkS) (width 0.12))
    (fp_line (start 1.33 1.27) (end 1.33 1.33) (layer F.SilkS) (width 0.12))
    (fp_line (start -1.33 1.27) (end -1.33 1.33) (layer F.SilkS) (width 0.12))
    (fp_line (start -1.33 1.33) (end 1.33 1.33) (layer F.SilkS) (width 0.12))
    (fp_line (start -1.27 -0.635) (end -0.635 -1.27) (layer F.Fab) (width 0.1))
    (fp_line (start -1.27 1.27) (end -1.27 -0.635) (layer F.Fab) (width 0.1))
    (fp_line (start 1.27 1.27) (end -1.27 1.27) (layer F.Fab) (width 0.1))
    (fp_line (start 1.27 -1.27) (end 1.27 1.27) (layer F.Fab) (width 0.1))
    (fp_line (start -0.635 -1.27) (end 1.27 -1.27) (layer F.Fab) (width 0.1))
    (fp_text user %R (at 0 0 90) (layer F.Fab)
      (effects (font (size 1 1) (thickness 0.15)))
    )
    (pad 1 thru_hole rect (at 0 0) (size 1.7 1.7) (drill 1) (layers *.Cu *.Mask)
      (net 8 "Net-(C1-Pad2)"))
    (model ${KISYS3DMOD}/Connector_PinHeader_2.54mm.3dshapes/PinHeader_1x01_P2.54mm_Vertical.wrl
      (at (xyz 0 0 0))
      (scale (xyz 1 1 1))
      (rotate (xyz 0 0 0))
    )
  )

  (module Connector_PinHeader_2.54mm:PinHeader_1x01_P2.54mm_Vertical (layer F.Cu) (tedit 59FED5CC) (tstamp 6239072D)
    (at 56.515 31.75)
    (descr "Through hole straight pin header, 1x01, 2.54mm pitch, single row")
    (tags "Through hole pin header THT 1x01 2.54mm single row")
    (path /621B0F45)
    (fp_text reference J25 (at 0 -2.33) (layer F.SilkS)
      (effects (font (size 1 1) (thickness 0.15)))
    )
    (fp_text value "Door Sensor" (at 0 2.33) (layer F.Fab)
      (effects (font (size 1 1) (thickness 0.15)))
    )
    (fp_line (start 1.8 -1.8) (end -1.8 -1.8) (layer F.CrtYd) (width 0.05))
    (fp_line (start 1.8 1.8) (end 1.8 -1.8) (layer F.CrtYd) (width 0.05))
    (fp_line (start -1.8 1.8) (end 1.8 1.8) (layer F.CrtYd) (width 0.05))
    (fp_line (start -1.8 -1.8) (end -1.8 1.8) (layer F.CrtYd) (width 0.05))
    (fp_line (start -1.33 -1.33) (end 0 -1.33) (layer F.SilkS) (width 0.12))
    (fp_line (start -1.33 0) (end -1.33 -1.33) (layer F.SilkS) (width 0.12))
    (fp_line (start -1.33 1.27) (end 1.33 1.27) (layer F.SilkS) (width 0.12))
    (fp_line (start 1.33 1.27) (end 1.33 1.33) (layer F.SilkS) (width 0.12))
    (fp_line (start -1.33 1.27) (end -1.33 1.33) (layer F.SilkS) (width 0.12))
    (fp_line (start -1.33 1.33) (end 1.33 1.33) (layer F.SilkS) (width 0.12))
    (fp_line (start -1.27 -0.635) (end -0.635 -1.27) (layer F.Fab) (width 0.1))
    (fp_line (start -1.27 1.27) (end -1.27 -0.635) (layer F.Fab) (width 0.1))
    (fp_line (start 1.27 1.27) (end -1.27 1.27) (layer F.Fab) (width 0.1))
    (fp_line (start 1.27 -1.27) (end 1.27 1.27) (layer F.Fab) (width 0.1))
    (fp_line (start -0.635 -1.27) (end 1.27 -1.27) (layer F.Fab) (width 0.1))
    (fp_text user %R (at 0 0 90) (layer F.Fab)
      (effects (font (size 1 1) (thickness 0.15)))
    )
    (pad 1 thru_hole rect (at 0 0) (size 1.7 1.7) (drill 1) (layers *.Cu *.Mask)
      (net 18 "Net-(J23-Pad1)"))
    (model ${KISYS3DMOD}/Connector_PinHeader_2.54mm.3dshapes/PinHeader_1x01_P2.54mm_Vertical.wrl
      (at (xyz 0 0 0))
      (scale (xyz 1 1 1))
      (rotate (xyz 0 0 0))
    )
  )

  (module Connector_PinHeader_2.54mm:PinHeader_1x01_P2.54mm_Vertical (layer F.Cu) (tedit 59FED5CC) (tstamp 62390718)
    (at 38.1 39.37)
    (descr "Through hole straight pin header, 1x01, 2.54mm pitch, single row")
    (tags "Through hole pin header THT 1x01 2.54mm single row")
    (path /621B0F39)
    (fp_text reference J24 (at 0 -2.33) (layer F.SilkS)
      (effects (font (size 1 1) (thickness 0.15)))
    )
    (fp_text value "5V Power Pin" (at 0 2.33) (layer F.Fab)
      (effects (font (size 1 1) (thickness 0.15)))
    )
    (fp_line (start 1.8 -1.8) (end -1.8 -1.8) (layer F.CrtYd) (width 0.05))
    (fp_line (start 1.8 1.8) (end 1.8 -1.8) (layer F.CrtYd) (width 0.05))
    (fp_line (start -1.8 1.8) (end 1.8 1.8) (layer F.CrtYd) (width 0.05))
    (fp_line (start -1.8 -1.8) (end -1.8 1.8) (layer F.CrtYd) (width 0.05))
    (fp_line (start -1.33 -1.33) (end 0 -1.33) (layer F.SilkS) (width 0.12))
    (fp_line (start -1.33 0) (end -1.33 -1.33) (layer F.SilkS) (width 0.12))
    (fp_line (start -1.33 1.27) (end 1.33 1.27) (layer F.SilkS) (width 0.12))
    (fp_line (start 1.33 1.27) (end 1.33 1.33) (layer F.SilkS) (width 0.12))
    (fp_line (start -1.33 1.27) (end -1.33 1.33) (layer F.SilkS) (width 0.12))
    (fp_line (start -1.33 1.33) (end 1.33 1.33) (layer F.SilkS) (width 0.12))
    (fp_line (start -1.27 -0.635) (end -0.635 -1.27) (layer F.Fab) (width 0.1))
    (fp_line (start -1.27 1.27) (end -1.27 -0.635) (layer F.Fab) (width 0.1))
    (fp_line (start 1.27 1.27) (end -1.27 1.27) (layer F.Fab) (width 0.1))
    (fp_line (start 1.27 -1.27) (end 1.27 1.27) (layer F.Fab) (width 0.1))
    (fp_line (start -0.635 -1.27) (end 1.27 -1.27) (layer F.Fab) (width 0.1))
    (fp_text user %R (at 0 0 90) (layer F.Fab)
      (effects (font (size 1 1) (thickness 0.15)))
    )
    (pad 1 thru_hole rect (at 0 0) (size 1.7 1.7) (drill 1) (layers *.Cu *.Mask)
      (net 20 "Net-(C13-Pad1)"))
    (model ${KISYS3DMOD}/Connector_PinHeader_2.54mm.3dshapes/PinHeader_1x01_P2.54mm_Vertical.wrl
      (at (xyz 0 0 0))
      (scale (xyz 1 1 1))
      (rotate (xyz 0 0 0))
    )
  )

  (module Connector_PinHeader_2.54mm:PinHeader_1x01_P2.54mm_Vertical (layer F.Cu) (tedit 59FED5CC) (tstamp 62390703)
    (at 50.8 38.1)
    (descr "Through hole straight pin header, 1x01, 2.54mm pitch, single row")
    (tags "Through hole pin header THT 1x01 2.54mm single row")
    (path /621B0F33)
    (fp_text reference J23 (at 0 -2.33) (layer F.SilkS)
      (effects (font (size 1 1) (thickness 0.15)))
    )
    (fp_text value "Input from External" (at 0 2.33) (layer F.Fab)
      (effects (font (size 1 1) (thickness 0.15)))
    )
    (fp_line (start 1.8 -1.8) (end -1.8 -1.8) (layer F.CrtYd) (width 0.05))
    (fp_line (start 1.8 1.8) (end 1.8 -1.8) (layer F.CrtYd) (width 0.05))
    (fp_line (start -1.8 1.8) (end 1.8 1.8) (layer F.CrtYd) (width 0.05))
    (fp_line (start -1.8 -1.8) (end -1.8 1.8) (layer F.CrtYd) (width 0.05))
    (fp_line (start -1.33 -1.33) (end 0 -1.33) (layer F.SilkS) (width 0.12))
    (fp_line (start -1.33 0) (end -1.33 -1.33) (layer F.SilkS) (width 0.12))
    (fp_line (start -1.33 1.27) (end 1.33 1.27) (layer F.SilkS) (width 0.12))
    (fp_line (start 1.33 1.27) (end 1.33 1.33) (layer F.SilkS) (width 0.12))
    (fp_line (start -1.33 1.27) (end -1.33 1.33) (layer F.SilkS) (width 0.12))
    (fp_line (start -1.33 1.33) (end 1.33 1.33) (layer F.SilkS) (width 0.12))
    (fp_line (start -1.27 -0.635) (end -0.635 -1.27) (layer F.Fab) (width 0.1))
    (fp_line (start -1.27 1.27) (end -1.27 -0.635) (layer F.Fab) (width 0.1))
    (fp_line (start 1.27 1.27) (end -1.27 1.27) (layer F.Fab) (width 0.1))
    (fp_line (start 1.27 -1.27) (end 1.27 1.27) (layer F.Fab) (width 0.1))
    (fp_line (start -0.635 -1.27) (end 1.27 -1.27) (layer F.Fab) (width 0.1))
    (fp_text user %R (at 0 0 90) (layer F.Fab)
      (effects (font (size 1 1) (thickness 0.15)))
    )
    (pad 1 thru_hole rect (at 0 0) (size 1.7 1.7) (drill 1) (layers *.Cu *.Mask)
      (net 18 "Net-(J23-Pad1)"))
    (model ${KISYS3DMOD}/Connector_PinHeader_2.54mm.3dshapes/PinHeader_1x01_P2.54mm_Vertical.wrl
      (at (xyz 0 0 0))
      (scale (xyz 1 1 1))
      (rotate (xyz 0 0 0))
    )
  )

  (module Connector_PinHeader_2.54mm:PinHeader_1x01_P2.54mm_Vertical (layer F.Cu) (tedit 59FED5CC) (tstamp 623906EE)
    (at 135.89 69.85)
    (descr "Through hole straight pin header, 1x01, 2.54mm pitch, single row")
    (tags "Through hole pin header THT 1x01 2.54mm single row")
    (path /62264BCD)
    (fp_text reference J22 (at 0 -2.33) (layer F.SilkS)
      (effects (font (size 1 1) (thickness 0.15)))
    )
    (fp_text value Ground (at 0 2.33) (layer F.Fab)
      (effects (font (size 1 1) (thickness 0.15)))
    )
    (fp_line (start 1.8 -1.8) (end -1.8 -1.8) (layer F.CrtYd) (width 0.05))
    (fp_line (start 1.8 1.8) (end 1.8 -1.8) (layer F.CrtYd) (width 0.05))
    (fp_line (start -1.8 1.8) (end 1.8 1.8) (layer F.CrtYd) (width 0.05))
    (fp_line (start -1.8 -1.8) (end -1.8 1.8) (layer F.CrtYd) (width 0.05))
    (fp_line (start -1.33 -1.33) (end 0 -1.33) (layer F.SilkS) (width 0.12))
    (fp_line (start -1.33 0) (end -1.33 -1.33) (layer F.SilkS) (width 0.12))
    (fp_line (start -1.33 1.27) (end 1.33 1.27) (layer F.SilkS) (width 0.12))
    (fp_line (start 1.33 1.27) (end 1.33 1.33) (layer F.SilkS) (width 0.12))
    (fp_line (start -1.33 1.27) (end -1.33 1.33) (layer F.SilkS) (width 0.12))
    (fp_line (start -1.33 1.33) (end 1.33 1.33) (layer F.SilkS) (width 0.12))
    (fp_line (start -1.27 -0.635) (end -0.635 -1.27) (layer F.Fab) (width 0.1))
    (fp_line (start -1.27 1.27) (end -1.27 -0.635) (layer F.Fab) (width 0.1))
    (fp_line (start 1.27 1.27) (end -1.27 1.27) (layer F.Fab) (width 0.1))
    (fp_line (start 1.27 -1.27) (end 1.27 1.27) (layer F.Fab) (width 0.1))
    (fp_line (start -0.635 -1.27) (end 1.27 -1.27) (layer F.Fab) (width 0.1))
    (fp_text user %R (at 0 0 90) (layer F.Fab)
      (effects (font (size 1 1) (thickness 0.15)))
    )
    (pad 1 thru_hole rect (at 0 0) (size 1.7 1.7) (drill 1) (layers *.Cu *.Mask)
      (net 8 "Net-(C1-Pad2)"))
    (model ${KISYS3DMOD}/Connector_PinHeader_2.54mm.3dshapes/PinHeader_1x01_P2.54mm_Vertical.wrl
      (at (xyz 0 0 0))
      (scale (xyz 1 1 1))
      (rotate (xyz 0 0 0))
    )
  )

  (module Connector_PinHeader_2.54mm:PinHeader_1x01_P2.54mm_Vertical (layer F.Cu) (tedit 59FED5CC) (tstamp 623A32CC)
    (at 38.1 47.625)
    (descr "Through hole straight pin header, 1x01, 2.54mm pitch, single row")
    (tags "Through hole pin header THT 1x01 2.54mm single row")
    (path /61877AF7)
    (fp_text reference J21 (at 0 -2.33) (layer F.SilkS)
      (effects (font (size 1 1) (thickness 0.15)))
    )
    (fp_text value "Vdd1 (AD 5V)" (at 0 2.33) (layer F.Fab)
      (effects (font (size 1 1) (thickness 0.15)))
    )
    (fp_line (start 1.8 -1.8) (end -1.8 -1.8) (layer F.CrtYd) (width 0.05))
    (fp_line (start 1.8 1.8) (end 1.8 -1.8) (layer F.CrtYd) (width 0.05))
    (fp_line (start -1.8 1.8) (end 1.8 1.8) (layer F.CrtYd) (width 0.05))
    (fp_line (start -1.8 -1.8) (end -1.8 1.8) (layer F.CrtYd) (width 0.05))
    (fp_line (start -1.33 -1.33) (end 0 -1.33) (layer F.SilkS) (width 0.12))
    (fp_line (start -1.33 0) (end -1.33 -1.33) (layer F.SilkS) (width 0.12))
    (fp_line (start -1.33 1.27) (end 1.33 1.27) (layer F.SilkS) (width 0.12))
    (fp_line (start 1.33 1.27) (end 1.33 1.33) (layer F.SilkS) (width 0.12))
    (fp_line (start -1.33 1.27) (end -1.33 1.33) (layer F.SilkS) (width 0.12))
    (fp_line (start -1.33 1.33) (end 1.33 1.33) (layer F.SilkS) (width 0.12))
    (fp_line (start -1.27 -0.635) (end -0.635 -1.27) (layer F.Fab) (width 0.1))
    (fp_line (start -1.27 1.27) (end -1.27 -0.635) (layer F.Fab) (width 0.1))
    (fp_line (start 1.27 1.27) (end -1.27 1.27) (layer F.Fab) (width 0.1))
    (fp_line (start 1.27 -1.27) (end 1.27 1.27) (layer F.Fab) (width 0.1))
    (fp_line (start -0.635 -1.27) (end 1.27 -1.27) (layer F.Fab) (width 0.1))
    (fp_text user %R (at 0 0 90) (layer F.Fab)
      (effects (font (size 1 1) (thickness 0.15)))
    )
    (pad 1 thru_hole rect (at 0 0) (size 1.7 1.7) (drill 1) (layers *.Cu *.Mask)
      (net 20 "Net-(C13-Pad1)"))
    (model ${KISYS3DMOD}/Connector_PinHeader_2.54mm.3dshapes/PinHeader_1x01_P2.54mm_Vertical.wrl
      (at (xyz 0 0 0))
      (scale (xyz 1 1 1))
      (rotate (xyz 0 0 0))
    )
  )

  (module Connector_PinHeader_2.54mm:PinHeader_1x01_P2.54mm_Vertical (layer F.Cu) (tedit 59FED5CC) (tstamp 623B0DD7)
    (at 52.705 102.235)
    (descr "Through hole straight pin header, 1x01, 2.54mm pitch, single row")
    (tags "Through hole pin header THT 1x01 2.54mm single row")
    (path /61EED78A)
    (fp_text reference J20 (at 0 -2.33) (layer F.SilkS)
      (effects (font (size 1 1) (thickness 0.15)))
    )
    (fp_text value "To Lock" (at 0 2.33) (layer F.Fab)
      (effects (font (size 1 1) (thickness 0.15)))
    )
    (fp_line (start 1.8 -1.8) (end -1.8 -1.8) (layer F.CrtYd) (width 0.05))
    (fp_line (start 1.8 1.8) (end 1.8 -1.8) (layer F.CrtYd) (width 0.05))
    (fp_line (start -1.8 1.8) (end 1.8 1.8) (layer F.CrtYd) (width 0.05))
    (fp_line (start -1.8 -1.8) (end -1.8 1.8) (layer F.CrtYd) (width 0.05))
    (fp_line (start -1.33 -1.33) (end 0 -1.33) (layer F.SilkS) (width 0.12))
    (fp_line (start -1.33 0) (end -1.33 -1.33) (layer F.SilkS) (width 0.12))
    (fp_line (start -1.33 1.27) (end 1.33 1.27) (layer F.SilkS) (width 0.12))
    (fp_line (start 1.33 1.27) (end 1.33 1.33) (layer F.SilkS) (width 0.12))
    (fp_line (start -1.33 1.27) (end -1.33 1.33) (layer F.SilkS) (width 0.12))
    (fp_line (start -1.33 1.33) (end 1.33 1.33) (layer F.SilkS) (width 0.12))
    (fp_line (start -1.27 -0.635) (end -0.635 -1.27) (layer F.Fab) (width 0.1))
    (fp_line (start -1.27 1.27) (end -1.27 -0.635) (layer F.Fab) (width 0.1))
    (fp_line (start 1.27 1.27) (end -1.27 1.27) (layer F.Fab) (width 0.1))
    (fp_line (start 1.27 -1.27) (end 1.27 1.27) (layer F.Fab) (width 0.1))
    (fp_line (start -0.635 -1.27) (end 1.27 -1.27) (layer F.Fab) (width 0.1))
    (fp_text user %R (at 0 0 90) (layer F.Fab)
      (effects (font (size 1 1) (thickness 0.15)))
    )
    (pad 1 thru_hole rect (at 0 0) (size 1.7 1.7) (drill 1) (layers *.Cu *.Mask)
      (net 17 "Net-(J20-Pad1)"))
    (model ${KISYS3DMOD}/Connector_PinHeader_2.54mm.3dshapes/PinHeader_1x01_P2.54mm_Vertical.wrl
      (at (xyz 0 0 0))
      (scale (xyz 1 1 1))
      (rotate (xyz 0 0 0))
    )
  )

  (module Connector_PinHeader_2.54mm:PinHeader_1x01_P2.54mm_Vertical (layer F.Cu) (tedit 59FED5CC) (tstamp 62395096)
    (at 54.61 70.485)
    (descr "Through hole straight pin header, 1x01, 2.54mm pitch, single row")
    (tags "Through hole pin header THT 1x01 2.54mm single row")
    (path /618B1889)
    (fp_text reference J19 (at 0 -2.33) (layer F.SilkS)
      (effects (font (size 1 1) (thickness 0.15)))
    )
    (fp_text value "Gate Input 2" (at 0 2.33) (layer F.Fab)
      (effects (font (size 1 1) (thickness 0.15)))
    )
    (fp_line (start 1.8 -1.8) (end -1.8 -1.8) (layer F.CrtYd) (width 0.05))
    (fp_line (start 1.8 1.8) (end 1.8 -1.8) (layer F.CrtYd) (width 0.05))
    (fp_line (start -1.8 1.8) (end 1.8 1.8) (layer F.CrtYd) (width 0.05))
    (fp_line (start -1.8 -1.8) (end -1.8 1.8) (layer F.CrtYd) (width 0.05))
    (fp_line (start -1.33 -1.33) (end 0 -1.33) (layer F.SilkS) (width 0.12))
    (fp_line (start -1.33 0) (end -1.33 -1.33) (layer F.SilkS) (width 0.12))
    (fp_line (start -1.33 1.27) (end 1.33 1.27) (layer F.SilkS) (width 0.12))
    (fp_line (start 1.33 1.27) (end 1.33 1.33) (layer F.SilkS) (width 0.12))
    (fp_line (start -1.33 1.27) (end -1.33 1.33) (layer F.SilkS) (width 0.12))
    (fp_line (start -1.33 1.33) (end 1.33 1.33) (layer F.SilkS) (width 0.12))
    (fp_line (start -1.27 -0.635) (end -0.635 -1.27) (layer F.Fab) (width 0.1))
    (fp_line (start -1.27 1.27) (end -1.27 -0.635) (layer F.Fab) (width 0.1))
    (fp_line (start 1.27 1.27) (end -1.27 1.27) (layer F.Fab) (width 0.1))
    (fp_line (start 1.27 -1.27) (end 1.27 1.27) (layer F.Fab) (width 0.1))
    (fp_line (start -0.635 -1.27) (end 1.27 -1.27) (layer F.Fab) (width 0.1))
    (fp_text user %R (at 0 0 90) (layer F.Fab)
      (effects (font (size 1 1) (thickness 0.15)))
    )
    (pad 1 thru_hole rect (at 0 0) (size 1.7 1.7) (drill 1) (layers *.Cu *.Mask)
      (net 7 "Net-(J16-Pad2)"))
    (model ${KISYS3DMOD}/Connector_PinHeader_2.54mm.3dshapes/PinHeader_1x01_P2.54mm_Vertical.wrl
      (at (xyz 0 0 0))
      (scale (xyz 1 1 1))
      (rotate (xyz 0 0 0))
    )
  )

  (module Connector_PinHeader_2.54mm:PinHeader_1x01_P2.54mm_Vertical (layer F.Cu) (tedit 59FED5CC) (tstamp 6239069A)
    (at 54.61 58.42)
    (descr "Through hole straight pin header, 1x01, 2.54mm pitch, single row")
    (tags "Through hole pin header THT 1x01 2.54mm single row")
    (path /618AE4D4)
    (fp_text reference J18 (at 0 -2.33) (layer F.SilkS)
      (effects (font (size 1 1) (thickness 0.15)))
    )
    (fp_text value "Gate Input 1" (at 0 2.33) (layer F.Fab)
      (effects (font (size 1 1) (thickness 0.15)))
    )
    (fp_line (start 1.8 -1.8) (end -1.8 -1.8) (layer F.CrtYd) (width 0.05))
    (fp_line (start 1.8 1.8) (end 1.8 -1.8) (layer F.CrtYd) (width 0.05))
    (fp_line (start -1.8 1.8) (end 1.8 1.8) (layer F.CrtYd) (width 0.05))
    (fp_line (start -1.8 -1.8) (end -1.8 1.8) (layer F.CrtYd) (width 0.05))
    (fp_line (start -1.33 -1.33) (end 0 -1.33) (layer F.SilkS) (width 0.12))
    (fp_line (start -1.33 0) (end -1.33 -1.33) (layer F.SilkS) (width 0.12))
    (fp_line (start -1.33 1.27) (end 1.33 1.27) (layer F.SilkS) (width 0.12))
    (fp_line (start 1.33 1.27) (end 1.33 1.33) (layer F.SilkS) (width 0.12))
    (fp_line (start -1.33 1.27) (end -1.33 1.33) (layer F.SilkS) (width 0.12))
    (fp_line (start -1.33 1.33) (end 1.33 1.33) (layer F.SilkS) (width 0.12))
    (fp_line (start -1.27 -0.635) (end -0.635 -1.27) (layer F.Fab) (width 0.1))
    (fp_line (start -1.27 1.27) (end -1.27 -0.635) (layer F.Fab) (width 0.1))
    (fp_line (start 1.27 1.27) (end -1.27 1.27) (layer F.Fab) (width 0.1))
    (fp_line (start 1.27 -1.27) (end 1.27 1.27) (layer F.Fab) (width 0.1))
    (fp_line (start -0.635 -1.27) (end 1.27 -1.27) (layer F.Fab) (width 0.1))
    (fp_text user %R (at 0 0 90) (layer F.Fab)
      (effects (font (size 1 1) (thickness 0.15)))
    )
    (pad 1 thru_hole rect (at 0 0) (size 1.7 1.7) (drill 1) (layers *.Cu *.Mask)
      (net 4 "Net-(J15-Pad2)"))
    (model ${KISYS3DMOD}/Connector_PinHeader_2.54mm.3dshapes/PinHeader_1x01_P2.54mm_Vertical.wrl
      (at (xyz 0 0 0))
      (scale (xyz 1 1 1))
      (rotate (xyz 0 0 0))
    )
  )

  (module Connector_PinHeader_2.54mm:PinHeader_1x01_P2.54mm_Vertical (layer F.Cu) (tedit 59FED5CC) (tstamp 6239522D)
    (at 40.64 101.6)
    (descr "Through hole straight pin header, 1x01, 2.54mm pitch, single row")
    (tags "Through hole pin header THT 1x01 2.54mm single row")
    (path /61FADB3C)
    (fp_text reference J17 (at 0 -2.33) (layer F.SilkS)
      (effects (font (size 1 1) (thickness 0.15)))
    )
    (fp_text value "Lock Input" (at 0 2.33) (layer F.Fab)
      (effects (font (size 1 1) (thickness 0.15)))
    )
    (fp_line (start 1.8 -1.8) (end -1.8 -1.8) (layer F.CrtYd) (width 0.05))
    (fp_line (start 1.8 1.8) (end 1.8 -1.8) (layer F.CrtYd) (width 0.05))
    (fp_line (start -1.8 1.8) (end 1.8 1.8) (layer F.CrtYd) (width 0.05))
    (fp_line (start -1.8 -1.8) (end -1.8 1.8) (layer F.CrtYd) (width 0.05))
    (fp_line (start -1.33 -1.33) (end 0 -1.33) (layer F.SilkS) (width 0.12))
    (fp_line (start -1.33 0) (end -1.33 -1.33) (layer F.SilkS) (width 0.12))
    (fp_line (start -1.33 1.27) (end 1.33 1.27) (layer F.SilkS) (width 0.12))
    (fp_line (start 1.33 1.27) (end 1.33 1.33) (layer F.SilkS) (width 0.12))
    (fp_line (start -1.33 1.27) (end -1.33 1.33) (layer F.SilkS) (width 0.12))
    (fp_line (start -1.33 1.33) (end 1.33 1.33) (layer F.SilkS) (width 0.12))
    (fp_line (start -1.27 -0.635) (end -0.635 -1.27) (layer F.Fab) (width 0.1))
    (fp_line (start -1.27 1.27) (end -1.27 -0.635) (layer F.Fab) (width 0.1))
    (fp_line (start 1.27 1.27) (end -1.27 1.27) (layer F.Fab) (width 0.1))
    (fp_line (start 1.27 -1.27) (end 1.27 1.27) (layer F.Fab) (width 0.1))
    (fp_line (start -0.635 -1.27) (end 1.27 -1.27) (layer F.Fab) (width 0.1))
    (fp_text user %R (at 0 0 90) (layer F.Fab)
      (effects (font (size 1 1) (thickness 0.15)))
    )
    (pad 1 thru_hole rect (at 0 0) (size 1.7 1.7) (drill 1) (layers *.Cu *.Mask)
      (net 16 "Net-(J17-Pad1)"))
    (model ${KISYS3DMOD}/Connector_PinHeader_2.54mm.3dshapes/PinHeader_1x01_P2.54mm_Vertical.wrl
      (at (xyz 0 0 0))
      (scale (xyz 1 1 1))
      (rotate (xyz 0 0 0))
    )
  )

  (module Package_SO:SOIC-8_3.9x4.9mm_P1.27mm (layer F.Cu) (tedit 5D9F72B1) (tstamp 62390670)
    (at 64.2 71.12)
    (descr "SOIC, 8 Pin (JEDEC MS-012AA, https://www.analog.com/media/en/package-pcb-resources/package/pkg_pdf/soic_narrow-r/r_8.pdf), generated with kicad-footprint-generator ipc_gullwing_generator.py")
    (tags "SOIC SO")
    (path /6185AF90)
    (attr smd)
    (fp_text reference J16 (at 0 -3.4) (layer F.SilkS)
      (effects (font (size 1 1) (thickness 0.15)))
    )
    (fp_text value Driver2 (at 0 3.4) (layer F.Fab)
      (effects (font (size 1 1) (thickness 0.15)))
    )
    (fp_line (start 3.7 -2.7) (end -3.7 -2.7) (layer F.CrtYd) (width 0.05))
    (fp_line (start 3.7 2.7) (end 3.7 -2.7) (layer F.CrtYd) (width 0.05))
    (fp_line (start -3.7 2.7) (end 3.7 2.7) (layer F.CrtYd) (width 0.05))
    (fp_line (start -3.7 -2.7) (end -3.7 2.7) (layer F.CrtYd) (width 0.05))
    (fp_line (start -1.95 -1.475) (end -0.975 -2.45) (layer F.Fab) (width 0.1))
    (fp_line (start -1.95 2.45) (end -1.95 -1.475) (layer F.Fab) (width 0.1))
    (fp_line (start 1.95 2.45) (end -1.95 2.45) (layer F.Fab) (width 0.1))
    (fp_line (start 1.95 -2.45) (end 1.95 2.45) (layer F.Fab) (width 0.1))
    (fp_line (start -0.975 -2.45) (end 1.95 -2.45) (layer F.Fab) (width 0.1))
    (fp_line (start 0 -2.56) (end -3.45 -2.56) (layer F.SilkS) (width 0.12))
    (fp_line (start 0 -2.56) (end 1.95 -2.56) (layer F.SilkS) (width 0.12))
    (fp_line (start 0 2.56) (end -1.95 2.56) (layer F.SilkS) (width 0.12))
    (fp_line (start 0 2.56) (end 1.95 2.56) (layer F.SilkS) (width 0.12))
    (fp_text user %R (at 0 0) (layer F.Fab)
      (effects (font (size 0.98 0.98) (thickness 0.15)))
    )
    (pad 8 smd roundrect (at 2.475 -1.905) (size 1.95 0.6) (layers F.Cu F.Paste F.Mask) (roundrect_rratio 0.25)
      (net 8 "Net-(C1-Pad2)"))
    (pad 7 smd roundrect (at 2.475 -0.635) (size 1.95 0.6) (layers F.Cu F.Paste F.Mask) (roundrect_rratio 0.25)
      (net 5 "Net-(J16-Pad7)"))
    (pad 6 smd roundrect (at 2.475 0.635) (size 1.95 0.6) (layers F.Cu F.Paste F.Mask) (roundrect_rratio 0.25)
      (net 6 "Net-(J16-Pad6)"))
    (pad 5 smd roundrect (at 2.475 1.905) (size 1.95 0.6) (layers F.Cu F.Paste F.Mask) (roundrect_rratio 0.25)
      (net 1 "Net-(C10-Pad1)"))
    (pad 4 smd roundrect (at -2.475 1.905) (size 1.95 0.6) (layers F.Cu F.Paste F.Mask) (roundrect_rratio 0.25)
      (net 8 "Net-(C1-Pad2)"))
    (pad 3 smd roundrect (at -2.475 0.635) (size 1.95 0.6) (layers F.Cu F.Paste F.Mask) (roundrect_rratio 0.25)
      (net 8 "Net-(C1-Pad2)"))
    (pad 2 smd roundrect (at -2.475 -0.635) (size 1.95 0.6) (layers F.Cu F.Paste F.Mask) (roundrect_rratio 0.25)
      (net 7 "Net-(J16-Pad2)"))
    (pad 1 smd roundrect (at -2.475 -1.905) (size 1.95 0.6) (layers F.Cu F.Paste F.Mask) (roundrect_rratio 0.25)
      (net 20 "Net-(C13-Pad1)"))
    (model ${KISYS3DMOD}/Package_SO.3dshapes/SOIC-8_3.9x4.9mm_P1.27mm.wrl
      (at (xyz 0 0 0))
      (scale (xyz 1 1 1))
      (rotate (xyz 0 0 0))
    )
  )

  (module Package_SO:SOIC-8_3.9x4.9mm_P1.27mm (layer F.Cu) (tedit 5D9F72B1) (tstamp 62390656)
    (at 64.2 59.055)
    (descr "SOIC, 8 Pin (JEDEC MS-012AA, https://www.analog.com/media/en/package-pcb-resources/package/pkg_pdf/soic_narrow-r/r_8.pdf), generated with kicad-footprint-generator ipc_gullwing_generator.py")
    (tags "SOIC SO")
    (path /6184F8C6)
    (attr smd)
    (fp_text reference J15 (at 0 -3.4) (layer F.SilkS)
      (effects (font (size 1 1) (thickness 0.15)))
    )
    (fp_text value Driver1 (at 0 3.4) (layer F.Fab)
      (effects (font (size 1 1) (thickness 0.15)))
    )
    (fp_line (start 3.7 -2.7) (end -3.7 -2.7) (layer F.CrtYd) (width 0.05))
    (fp_line (start 3.7 2.7) (end 3.7 -2.7) (layer F.CrtYd) (width 0.05))
    (fp_line (start -3.7 2.7) (end 3.7 2.7) (layer F.CrtYd) (width 0.05))
    (fp_line (start -3.7 -2.7) (end -3.7 2.7) (layer F.CrtYd) (width 0.05))
    (fp_line (start -1.95 -1.475) (end -0.975 -2.45) (layer F.Fab) (width 0.1))
    (fp_line (start -1.95 2.45) (end -1.95 -1.475) (layer F.Fab) (width 0.1))
    (fp_line (start 1.95 2.45) (end -1.95 2.45) (layer F.Fab) (width 0.1))
    (fp_line (start 1.95 -2.45) (end 1.95 2.45) (layer F.Fab) (width 0.1))
    (fp_line (start -0.975 -2.45) (end 1.95 -2.45) (layer F.Fab) (width 0.1))
    (fp_line (start 0 -2.56) (end -3.45 -2.56) (layer F.SilkS) (width 0.12))
    (fp_line (start 0 -2.56) (end 1.95 -2.56) (layer F.SilkS) (width 0.12))
    (fp_line (start 0 2.56) (end -1.95 2.56) (layer F.SilkS) (width 0.12))
    (fp_line (start 0 2.56) (end 1.95 2.56) (layer F.SilkS) (width 0.12))
    (fp_text user %R (at 0 0) (layer F.Fab)
      (effects (font (size 0.98 0.98) (thickness 0.15)))
    )
    (pad 8 smd roundrect (at 2.475 -1.905) (size 1.95 0.6) (layers F.Cu F.Paste F.Mask) (roundrect_rratio 0.25)
      (net 8 "Net-(C1-Pad2)"))
    (pad 7 smd roundrect (at 2.475 -0.635) (size 1.95 0.6) (layers F.Cu F.Paste F.Mask) (roundrect_rratio 0.25)
      (net 2 "Net-(J15-Pad7)"))
    (pad 6 smd roundrect (at 2.475 0.635) (size 1.95 0.6) (layers F.Cu F.Paste F.Mask) (roundrect_rratio 0.25)
      (net 3 "Net-(J15-Pad6)"))
    (pad 5 smd roundrect (at 2.475 1.905) (size 1.95 0.6) (layers F.Cu F.Paste F.Mask) (roundrect_rratio 0.25)
      (net 1 "Net-(C10-Pad1)"))
    (pad 4 smd roundrect (at -2.475 1.905) (size 1.95 0.6) (layers F.Cu F.Paste F.Mask) (roundrect_rratio 0.25)
      (net 8 "Net-(C1-Pad2)"))
    (pad 3 smd roundrect (at -2.475 0.635) (size 1.95 0.6) (layers F.Cu F.Paste F.Mask) (roundrect_rratio 0.25)
      (net 8 "Net-(C1-Pad2)"))
    (pad 2 smd roundrect (at -2.475 -0.635) (size 1.95 0.6) (layers F.Cu F.Paste F.Mask) (roundrect_rratio 0.25)
      (net 4 "Net-(J15-Pad2)"))
    (pad 1 smd roundrect (at -2.475 -1.905) (size 1.95 0.6) (layers F.Cu F.Paste F.Mask) (roundrect_rratio 0.25)
      (net 20 "Net-(C13-Pad1)"))
    (model ${KISYS3DMOD}/Package_SO.3dshapes/SOIC-8_3.9x4.9mm_P1.27mm.wrl
      (at (xyz 0 0 0))
      (scale (xyz 1 1 1))
      (rotate (xyz 0 0 0))
    )
  )

  (module Connector_PinHeader_2.54mm:PinHeader_1x01_P2.54mm_Vertical (layer F.Cu) (tedit 59FED5CC) (tstamp 6239063C)
    (at 127 69.85)
    (descr "Through hole straight pin header, 1x01, 2.54mm pitch, single row")
    (tags "Through hole pin header THT 1x01 2.54mm single row")
    (path /61ED1735)
    (fp_text reference J14 (at 0 -2.33) (layer F.SilkS)
      (effects (font (size 1 1) (thickness 0.15)))
    )
    (fp_text value "V Monitor 1" (at 0 2.33) (layer F.Fab)
      (effects (font (size 1 1) (thickness 0.15)))
    )
    (fp_line (start 1.8 -1.8) (end -1.8 -1.8) (layer F.CrtYd) (width 0.05))
    (fp_line (start 1.8 1.8) (end 1.8 -1.8) (layer F.CrtYd) (width 0.05))
    (fp_line (start -1.8 1.8) (end 1.8 1.8) (layer F.CrtYd) (width 0.05))
    (fp_line (start -1.8 -1.8) (end -1.8 1.8) (layer F.CrtYd) (width 0.05))
    (fp_line (start -1.33 -1.33) (end 0 -1.33) (layer F.SilkS) (width 0.12))
    (fp_line (start -1.33 0) (end -1.33 -1.33) (layer F.SilkS) (width 0.12))
    (fp_line (start -1.33 1.27) (end 1.33 1.27) (layer F.SilkS) (width 0.12))
    (fp_line (start 1.33 1.27) (end 1.33 1.33) (layer F.SilkS) (width 0.12))
    (fp_line (start -1.33 1.27) (end -1.33 1.33) (layer F.SilkS) (width 0.12))
    (fp_line (start -1.33 1.33) (end 1.33 1.33) (layer F.SilkS) (width 0.12))
    (fp_line (start -1.27 -0.635) (end -0.635 -1.27) (layer F.Fab) (width 0.1))
    (fp_line (start -1.27 1.27) (end -1.27 -0.635) (layer F.Fab) (width 0.1))
    (fp_line (start 1.27 1.27) (end -1.27 1.27) (layer F.Fab) (width 0.1))
    (fp_line (start 1.27 -1.27) (end 1.27 1.27) (layer F.Fab) (width 0.1))
    (fp_line (start -0.635 -1.27) (end 1.27 -1.27) (layer F.Fab) (width 0.1))
    (fp_text user %R (at 0 0 90) (layer F.Fab)
      (effects (font (size 1 1) (thickness 0.15)))
    )
    (pad 1 thru_hole rect (at 0 0) (size 1.7 1.7) (drill 1) (layers *.Cu *.Mask)
      (net 10 "Net-(D1-Pad2)"))
    (model ${KISYS3DMOD}/Connector_PinHeader_2.54mm.3dshapes/PinHeader_1x01_P2.54mm_Vertical.wrl
      (at (xyz 0 0 0))
      (scale (xyz 1 1 1))
      (rotate (xyz 0 0 0))
    )
  )

  (module Connector_PinHeader_2.54mm:PinHeader_1x01_P2.54mm_Vertical (layer F.Cu) (tedit 59FED5CC) (tstamp 62390627)
    (at 162.56 56.515)
    (descr "Through hole straight pin header, 1x01, 2.54mm pitch, single row")
    (tags "Through hole pin header THT 1x01 2.54mm single row")
    (path /61EAB6F7)
    (fp_text reference J13 (at 0 -2.33) (layer F.SilkS)
      (effects (font (size 1 1) (thickness 0.15)))
    )
    (fp_text value "C Monitor" (at 0 2.33) (layer F.Fab)
      (effects (font (size 1 1) (thickness 0.15)))
    )
    (fp_line (start 1.8 -1.8) (end -1.8 -1.8) (layer F.CrtYd) (width 0.05))
    (fp_line (start 1.8 1.8) (end 1.8 -1.8) (layer F.CrtYd) (width 0.05))
    (fp_line (start -1.8 1.8) (end 1.8 1.8) (layer F.CrtYd) (width 0.05))
    (fp_line (start -1.8 -1.8) (end -1.8 1.8) (layer F.CrtYd) (width 0.05))
    (fp_line (start -1.33 -1.33) (end 0 -1.33) (layer F.SilkS) (width 0.12))
    (fp_line (start -1.33 0) (end -1.33 -1.33) (layer F.SilkS) (width 0.12))
    (fp_line (start -1.33 1.27) (end 1.33 1.27) (layer F.SilkS) (width 0.12))
    (fp_line (start 1.33 1.27) (end 1.33 1.33) (layer F.SilkS) (width 0.12))
    (fp_line (start -1.33 1.27) (end -1.33 1.33) (layer F.SilkS) (width 0.12))
    (fp_line (start -1.33 1.33) (end 1.33 1.33) (layer F.SilkS) (width 0.12))
    (fp_line (start -1.27 -0.635) (end -0.635 -1.27) (layer F.Fab) (width 0.1))
    (fp_line (start -1.27 1.27) (end -1.27 -0.635) (layer F.Fab) (width 0.1))
    (fp_line (start 1.27 1.27) (end -1.27 1.27) (layer F.Fab) (width 0.1))
    (fp_line (start 1.27 -1.27) (end 1.27 1.27) (layer F.Fab) (width 0.1))
    (fp_line (start -0.635 -1.27) (end 1.27 -1.27) (layer F.Fab) (width 0.1))
    (fp_text user %R (at 0 0 90) (layer F.Fab)
      (effects (font (size 1 1) (thickness 0.15)))
    )
    (pad 1 thru_hole rect (at 0 0) (size 1.7 1.7) (drill 1) (layers *.Cu *.Mask)
      (net 9 "Net-(C1-Pad1)"))
    (model ${KISYS3DMOD}/Connector_PinHeader_2.54mm.3dshapes/PinHeader_1x01_P2.54mm_Vertical.wrl
      (at (xyz 0 0 0))
      (scale (xyz 1 1 1))
      (rotate (xyz 0 0 0))
    )
  )

  (module Connector_PinHeader_2.54mm:PinHeader_1x01_P2.54mm_Vertical (layer F.Cu) (tedit 59FED5CC) (tstamp 623B57B9)
    (at 116.84 33.655)
    (descr "Through hole straight pin header, 1x01, 2.54mm pitch, single row")
    (tags "Through hole pin header THT 1x01 2.54mm single row")
    (path /622751B0)
    (fp_text reference J12 (at 0 -2.33) (layer F.SilkS)
      (effects (font (size 1 1) (thickness 0.15)))
    )
    (fp_text value Ground (at 0 2.33) (layer F.Fab)
      (effects (font (size 1 1) (thickness 0.15)))
    )
    (fp_line (start 1.8 -1.8) (end -1.8 -1.8) (layer F.CrtYd) (width 0.05))
    (fp_line (start 1.8 1.8) (end 1.8 -1.8) (layer F.CrtYd) (width 0.05))
    (fp_line (start -1.8 1.8) (end 1.8 1.8) (layer F.CrtYd) (width 0.05))
    (fp_line (start -1.8 -1.8) (end -1.8 1.8) (layer F.CrtYd) (width 0.05))
    (fp_line (start -1.33 -1.33) (end 0 -1.33) (layer F.SilkS) (width 0.12))
    (fp_line (start -1.33 0) (end -1.33 -1.33) (layer F.SilkS) (width 0.12))
    (fp_line (start -1.33 1.27) (end 1.33 1.27) (layer F.SilkS) (width 0.12))
    (fp_line (start 1.33 1.27) (end 1.33 1.33) (layer F.SilkS) (width 0.12))
    (fp_line (start -1.33 1.27) (end -1.33 1.33) (layer F.SilkS) (width 0.12))
    (fp_line (start -1.33 1.33) (end 1.33 1.33) (layer F.SilkS) (width 0.12))
    (fp_line (start -1.27 -0.635) (end -0.635 -1.27) (layer F.Fab) (width 0.1))
    (fp_line (start -1.27 1.27) (end -1.27 -0.635) (layer F.Fab) (width 0.1))
    (fp_line (start 1.27 1.27) (end -1.27 1.27) (layer F.Fab) (width 0.1))
    (fp_line (start 1.27 -1.27) (end 1.27 1.27) (layer F.Fab) (width 0.1))
    (fp_line (start -0.635 -1.27) (end 1.27 -1.27) (layer F.Fab) (width 0.1))
    (fp_text user %R (at 0 0 90) (layer F.Fab)
      (effects (font (size 1 1) (thickness 0.15)))
    )
    (pad 1 thru_hole rect (at 0 0) (size 1.7 1.7) (drill 1) (layers *.Cu *.Mask)
      (net 8 "Net-(C1-Pad2)"))
    (model ${KISYS3DMOD}/Connector_PinHeader_2.54mm.3dshapes/PinHeader_1x01_P2.54mm_Vertical.wrl
      (at (xyz 0 0 0))
      (scale (xyz 1 1 1))
      (rotate (xyz 0 0 0))
    )
  )

  (module Connector_PinHeader_2.54mm:PinHeader_1x07_P2.54mm_Vertical (layer F.Cu) (tedit 59FED5CC) (tstamp 623905FD)
    (at 29.845 63.5)
    (descr "Through hole straight pin header, 1x07, 2.54mm pitch, single row")
    (tags "Through hole pin header THT 1x07 2.54mm single row")
    (path /61D0BEFE)
    (fp_text reference J11 (at 0 -2.33) (layer F.SilkS)
      (effects (font (size 1 1) (thickness 0.15)))
    )
    (fp_text value "AD + Camera Ground" (at 0 17.57) (layer F.Fab)
      (effects (font (size 1 1) (thickness 0.15)))
    )
    (fp_line (start 1.8 -1.8) (end -1.8 -1.8) (layer F.CrtYd) (width 0.05))
    (fp_line (start 1.8 17.05) (end 1.8 -1.8) (layer F.CrtYd) (width 0.05))
    (fp_line (start -1.8 17.05) (end 1.8 17.05) (layer F.CrtYd) (width 0.05))
    (fp_line (start -1.8 -1.8) (end -1.8 17.05) (layer F.CrtYd) (width 0.05))
    (fp_line (start -1.33 -1.33) (end 0 -1.33) (layer F.SilkS) (width 0.12))
    (fp_line (start -1.33 0) (end -1.33 -1.33) (layer F.SilkS) (width 0.12))
    (fp_line (start -1.33 1.27) (end 1.33 1.27) (layer F.SilkS) (width 0.12))
    (fp_line (start 1.33 1.27) (end 1.33 16.57) (layer F.SilkS) (width 0.12))
    (fp_line (start -1.33 1.27) (end -1.33 16.57) (layer F.SilkS) (width 0.12))
    (fp_line (start -1.33 16.57) (end 1.33 16.57) (layer F.SilkS) (width 0.12))
    (fp_line (start -1.27 -0.635) (end -0.635 -1.27) (layer F.Fab) (width 0.1))
    (fp_line (start -1.27 16.51) (end -1.27 -0.635) (layer F.Fab) (width 0.1))
    (fp_line (start 1.27 16.51) (end -1.27 16.51) (layer F.Fab) (width 0.1))
    (fp_line (start 1.27 -1.27) (end 1.27 16.51) (layer F.Fab) (width 0.1))
    (fp_line (start -0.635 -1.27) (end 1.27 -1.27) (layer F.Fab) (width 0.1))
    (fp_text user %R (at 0 7.62 90) (layer F.Fab)
      (effects (font (size 1 1) (thickness 0.15)))
    )
    (pad 7 thru_hole oval (at 0 15.24) (size 1.7 1.7) (drill 1) (layers *.Cu *.Mask)
      (net 8 "Net-(C1-Pad2)"))
    (pad 6 thru_hole oval (at 0 12.7) (size 1.7 1.7) (drill 1) (layers *.Cu *.Mask)
      (net 8 "Net-(C1-Pad2)"))
    (pad 5 thru_hole oval (at 0 10.16) (size 1.7 1.7) (drill 1) (layers *.Cu *.Mask)
      (net 8 "Net-(C1-Pad2)"))
    (pad 4 thru_hole oval (at 0 7.62) (size 1.7 1.7) (drill 1) (layers *.Cu *.Mask)
      (net 8 "Net-(C1-Pad2)"))
    (pad 3 thru_hole oval (at 0 5.08) (size 1.7 1.7) (drill 1) (layers *.Cu *.Mask)
      (net 8 "Net-(C1-Pad2)"))
    (pad 2 thru_hole oval (at 0 2.54) (size 1.7 1.7) (drill 1) (layers *.Cu *.Mask)
      (net 8 "Net-(C1-Pad2)"))
    (pad 1 thru_hole rect (at 0 0) (size 1.7 1.7) (drill 1) (layers *.Cu *.Mask)
      (net 8 "Net-(C1-Pad2)"))
    (model ${KISYS3DMOD}/Connector_PinHeader_2.54mm.3dshapes/PinHeader_1x07_P2.54mm_Vertical.wrl
      (at (xyz 0 0 0))
      (scale (xyz 1 1 1))
      (rotate (xyz 0 0 0))
    )
  )

  (module Connector:Banana_Jack_1Pin (layer F.Cu) (tedit 5A1AB217) (tstamp 623AED7A)
    (at 153.035 48.895)
    (descr "Single banana socket, footprint - 6mm drill")
    (tags "banana socket")
    (path /61E19E18)
    (fp_text reference J10 (at 0 -6.5) (layer F.SilkS)
      (effects (font (size 1 1) (thickness 0.15)))
    )
    (fp_text value "Wire 2" (at -0.25 6.5) (layer F.Fab)
      (effects (font (size 1 1) (thickness 0.15)))
    )
    (fp_circle (center 0 0) (end 5.5 0) (layer F.SilkS) (width 0.12))
    (fp_circle (center 0 0) (end 4.85 0.05) (layer F.Fab) (width 0.1))
    (fp_circle (center 0 0) (end 2 0) (layer F.Fab) (width 0.1))
    (fp_circle (center 0 0) (end 5.75 0) (layer F.CrtYd) (width 0.05))
    (fp_text user %R (at 0 0) (layer F.Fab)
      (effects (font (size 0.8 0.8) (thickness 0.12)))
    )
    (pad 1 thru_hole circle (at 0 0) (size 10.16 10.16) (drill 6.1) (layers *.Cu *.Mask)
      (net 9 "Net-(C1-Pad1)"))
    (model ${KISYS3DMOD}/Connector.3dshapes/Banana_Jack_1Pin.wrl
      (at (xyz 0 0 0))
      (scale (xyz 2 2 2))
      (rotate (xyz 0 0 0))
    )
  )

  (module Connector:Banana_Jack_1Pin (layer F.Cu) (tedit 5A1AB217) (tstamp 623ADA1C)
    (at 115.57 73.025)
    (descr "Single banana socket, footprint - 6mm drill")
    (tags "banana socket")
    (path /61DB8150)
    (fp_text reference J9 (at 0 -6.5) (layer F.SilkS)
      (effects (font (size 1 1) (thickness 0.15)))
    )
    (fp_text value "R_output 2" (at -0.25 6.5) (layer F.Fab)
      (effects (font (size 1 1) (thickness 0.15)))
    )
    (fp_circle (center 0 0) (end 5.5 0) (layer F.SilkS) (width 0.12))
    (fp_circle (center 0 0) (end 4.85 0.05) (layer F.Fab) (width 0.1))
    (fp_circle (center 0 0) (end 2 0) (layer F.Fab) (width 0.1))
    (fp_circle (center 0 0) (end 5.75 0) (layer F.CrtYd) (width 0.05))
    (fp_text user %R (at 0 0) (layer F.Fab)
      (effects (font (size 0.8 0.8) (thickness 0.12)))
    )
    (pad 1 thru_hole circle (at 0 0) (size 10.16 10.16) (drill 6.1) (layers *.Cu *.Mask)
      (net 11 "Net-(D2-Pad2)"))
    (model ${KISYS3DMOD}/Connector.3dshapes/Banana_Jack_1Pin.wrl
      (at (xyz 0 0 0))
      (scale (xyz 2 2 2))
      (rotate (xyz 0 0 0))
    )
  )

  (module Connector:Banana_Jack_1Pin (layer F.Cu) (tedit 5A1AB217) (tstamp 623905CE)
    (at 115.57 54.61)
    (descr "Single banana socket, footprint - 6mm drill")
    (tags "banana socket")
    (path /61DF06BC)
    (fp_text reference J8 (at 0 -6.5) (layer F.SilkS)
      (effects (font (size 1 1) (thickness 0.15)))
    )
    (fp_text value "R_output 1" (at -0.25 6.5) (layer F.Fab)
      (effects (font (size 1 1) (thickness 0.15)))
    )
    (fp_circle (center 0 0) (end 5.5 0) (layer F.SilkS) (width 0.12))
    (fp_circle (center 0 0) (end 4.85 0.05) (layer F.Fab) (width 0.1))
    (fp_circle (center 0 0) (end 2 0) (layer F.Fab) (width 0.1))
    (fp_circle (center 0 0) (end 5.75 0) (layer F.CrtYd) (width 0.05))
    (fp_text user %R (at 0 0) (layer F.Fab)
      (effects (font (size 0.8 0.8) (thickness 0.12)))
    )
    (pad 1 thru_hole circle (at 0 0) (size 10.16 10.16) (drill 6.1) (layers *.Cu *.Mask)
      (net 10 "Net-(D1-Pad2)"))
    (model ${KISYS3DMOD}/Connector.3dshapes/Banana_Jack_1Pin.wrl
      (at (xyz 0 0 0))
      (scale (xyz 2 2 2))
      (rotate (xyz 0 0 0))
    )
  )

  (module Connector:Banana_Jack_1Pin (layer F.Cu) (tedit 5A1AB217) (tstamp 623905C4)
    (at 124.46 120.65)
    (descr "Single banana socket, footprint - 6mm drill")
    (tags "banana socket")
    (path /61D4FE55)
    (fp_text reference J7 (at 0 -6.5) (layer F.SilkS)
      (effects (font (size 1 1) (thickness 0.15)))
    )
    (fp_text value "Analog Ground" (at -0.25 6.5) (layer F.Fab)
      (effects (font (size 1 1) (thickness 0.15)))
    )
    (fp_circle (center 0 0) (end 5.5 0) (layer F.SilkS) (width 0.12))
    (fp_circle (center 0 0) (end 4.85 0.05) (layer F.Fab) (width 0.1))
    (fp_circle (center 0 0) (end 2 0) (layer F.Fab) (width 0.1))
    (fp_circle (center 0 0) (end 5.75 0) (layer F.CrtYd) (width 0.05))
    (fp_text user %R (at 0 0) (layer F.Fab)
      (effects (font (size 0.8 0.8) (thickness 0.12)))
    )
    (pad 1 thru_hole circle (at 0 0) (size 10.16 10.16) (drill 6.1) (layers *.Cu *.Mask)
      (net 8 "Net-(C1-Pad2)"))
    (model ${KISYS3DMOD}/Connector.3dshapes/Banana_Jack_1Pin.wrl
      (at (xyz 0 0 0))
      (scale (xyz 2 2 2))
      (rotate (xyz 0 0 0))
    )
  )

  (module Connector:Banana_Jack_1Pin (layer F.Cu) (tedit 5A1AB217) (tstamp 623905BA)
    (at 75.565 109.855)
    (descr "Single banana socket, footprint - 6mm drill")
    (tags "banana socket")
    (path /61D9885F)
    (fp_text reference J6 (at 0 -6.5) (layer F.SilkS)
      (effects (font (size 1 1) (thickness 0.15)))
    )
    (fp_text value "Digital Ground" (at -0.25 6.5) (layer F.Fab)
      (effects (font (size 1 1) (thickness 0.15)))
    )
    (fp_circle (center 0 0) (end 5.5 0) (layer F.SilkS) (width 0.12))
    (fp_circle (center 0 0) (end 4.85 0.05) (layer F.Fab) (width 0.1))
    (fp_circle (center 0 0) (end 2 0) (layer F.Fab) (width 0.1))
    (fp_circle (center 0 0) (end 5.75 0) (layer F.CrtYd) (width 0.05))
    (fp_text user %R (at 0 0) (layer F.Fab)
      (effects (font (size 0.8 0.8) (thickness 0.12)))
    )
    (pad 1 thru_hole circle (at 0 0) (size 10.16 10.16) (drill 6.1) (layers *.Cu *.Mask)
      (net 8 "Net-(C1-Pad2)"))
    (model ${KISYS3DMOD}/Connector.3dshapes/Banana_Jack_1Pin.wrl
      (at (xyz 0 0 0))
      (scale (xyz 2 2 2))
      (rotate (xyz 0 0 0))
    )
  )

  (module Connector:Banana_Jack_1Pin (layer F.Cu) (tedit 5A1AB217) (tstamp 623905B0)
    (at 151.765 83.185 90)
    (descr "Single banana socket, footprint - 6mm drill")
    (tags "banana socket")
    (path /61EE58E3)
    (fp_text reference J5 (at 0 -6.5 90) (layer F.SilkS)
      (effects (font (size 1 1) (thickness 0.15)))
    )
    (fp_text value "Vsupply (300 V)" (at -0.25 6.5 90) (layer F.Fab)
      (effects (font (size 1 1) (thickness 0.15)))
    )
    (fp_circle (center 0 0) (end 5.5 0) (layer F.SilkS) (width 0.12))
    (fp_circle (center 0 0) (end 4.85 0.05) (layer F.Fab) (width 0.1))
    (fp_circle (center 0 0) (end 2 0) (layer F.Fab) (width 0.1))
    (fp_circle (center 0 0) (end 5.75 0) (layer F.CrtYd) (width 0.05))
    (fp_text user %R (at 0 0 90) (layer F.Fab)
      (effects (font (size 0.8 0.8) (thickness 0.12)))
    )
    (pad 1 thru_hole circle (at 0 0 90) (size 10.16 10.16) (drill 6.1) (layers *.Cu *.Mask)
      (net 9 "Net-(C1-Pad1)"))
    (model ${KISYS3DMOD}/Connector.3dshapes/Banana_Jack_1Pin.wrl
      (at (xyz 0 0 0))
      (scale (xyz 2 2 2))
      (rotate (xyz 0 0 0))
    )
  )

  (module Connector:Banana_Jack_1Pin (layer F.Cu) (tedit 5A1AB217) (tstamp 623905A6)
    (at 60.325 109.855)
    (descr "Single banana socket, footprint - 6mm drill")
    (tags "banana socket")
    (path /61E88201)
    (fp_text reference J4 (at 0 -6.5) (layer F.SilkS)
      (effects (font (size 1 1) (thickness 0.15)))
    )
    (fp_text value "Vdd2 (10 V)" (at -0.25 6.5) (layer F.Fab)
      (effects (font (size 1 1) (thickness 0.15)))
    )
    (fp_circle (center 0 0) (end 5.5 0) (layer F.SilkS) (width 0.12))
    (fp_circle (center 0 0) (end 4.85 0.05) (layer F.Fab) (width 0.1))
    (fp_circle (center 0 0) (end 2 0) (layer F.Fab) (width 0.1))
    (fp_circle (center 0 0) (end 5.75 0) (layer F.CrtYd) (width 0.05))
    (fp_text user %R (at 0 0) (layer F.Fab)
      (effects (font (size 0.8 0.8) (thickness 0.12)))
    )
    (pad 1 thru_hole circle (at 0 0) (size 10.16 10.16) (drill 6.1) (layers *.Cu *.Mask)
      (net 1 "Net-(C10-Pad1)"))
    (model ${KISYS3DMOD}/Connector.3dshapes/Banana_Jack_1Pin.wrl
      (at (xyz 0 0 0))
      (scale (xyz 2 2 2))
      (rotate (xyz 0 0 0))
    )
  )

  (module Connector:Banana_Jack_1Pin (layer F.Cu) (tedit 5A1AB217) (tstamp 6239059C)
    (at 138.43 48.895)
    (descr "Single banana socket, footprint - 6mm drill")
    (tags "banana socket")
    (path /61E543E0)
    (fp_text reference J3 (at 0 -6.5) (layer F.SilkS)
      (effects (font (size 1 1) (thickness 0.15)))
    )
    (fp_text value "Wire 1" (at -0.25 6.5) (layer F.Fab)
      (effects (font (size 1 1) (thickness 0.15)))
    )
    (fp_circle (center 0 0) (end 5.5 0) (layer F.SilkS) (width 0.12))
    (fp_circle (center 0 0) (end 4.85 0.05) (layer F.Fab) (width 0.1))
    (fp_circle (center 0 0) (end 2 0) (layer F.Fab) (width 0.1))
    (fp_circle (center 0 0) (end 5.75 0) (layer F.CrtYd) (width 0.05))
    (fp_text user %R (at 0 0) (layer F.Fab)
      (effects (font (size 0.8 0.8) (thickness 0.12)))
    )
    (pad 1 thru_hole circle (at 0 0) (size 10.16 10.16) (drill 6.1) (layers *.Cu *.Mask)
      (net 9 "Net-(C1-Pad1)"))
    (model ${KISYS3DMOD}/Connector.3dshapes/Banana_Jack_1Pin.wrl
      (at (xyz 0 0 0))
      (scale (xyz 2 2 2))
      (rotate (xyz 0 0 0))
    )
  )

  (module Connector_PinHeader_2.54mm:PinHeader_1x01_P2.54mm_Vertical (layer F.Cu) (tedit 59FED5CC) (tstamp 623AD583)
    (at 111.125 30.48)
    (descr "Through hole straight pin header, 1x01, 2.54mm pitch, single row")
    (tags "Through hole pin header THT 1x01 2.54mm single row")
    (path /61B1FAF3)
    (fp_text reference J1 (at 0 -2.33) (layer F.SilkS)
      (effects (font (size 1 1) (thickness 0.15)))
    )
    (fp_text value Vout1 (at 0 2.33) (layer F.Fab)
      (effects (font (size 1 1) (thickness 0.15)))
    )
    (fp_line (start 1.8 -1.8) (end -1.8 -1.8) (layer F.CrtYd) (width 0.05))
    (fp_line (start 1.8 1.8) (end 1.8 -1.8) (layer F.CrtYd) (width 0.05))
    (fp_line (start -1.8 1.8) (end 1.8 1.8) (layer F.CrtYd) (width 0.05))
    (fp_line (start -1.8 -1.8) (end -1.8 1.8) (layer F.CrtYd) (width 0.05))
    (fp_line (start -1.33 -1.33) (end 0 -1.33) (layer F.SilkS) (width 0.12))
    (fp_line (start -1.33 0) (end -1.33 -1.33) (layer F.SilkS) (width 0.12))
    (fp_line (start -1.33 1.27) (end 1.33 1.27) (layer F.SilkS) (width 0.12))
    (fp_line (start 1.33 1.27) (end 1.33 1.33) (layer F.SilkS) (width 0.12))
    (fp_line (start -1.33 1.27) (end -1.33 1.33) (layer F.SilkS) (width 0.12))
    (fp_line (start -1.33 1.33) (end 1.33 1.33) (layer F.SilkS) (width 0.12))
    (fp_line (start -1.27 -0.635) (end -0.635 -1.27) (layer F.Fab) (width 0.1))
    (fp_line (start -1.27 1.27) (end -1.27 -0.635) (layer F.Fab) (width 0.1))
    (fp_line (start 1.27 1.27) (end -1.27 1.27) (layer F.Fab) (width 0.1))
    (fp_line (start 1.27 -1.27) (end 1.27 1.27) (layer F.Fab) (width 0.1))
    (fp_line (start -0.635 -1.27) (end 1.27 -1.27) (layer F.Fab) (width 0.1))
    (fp_text user %R (at 0 0 90) (layer F.Fab)
      (effects (font (size 1 1) (thickness 0.15)))
    )
    (pad 1 thru_hole rect (at 0 0) (size 1.7 1.7) (drill 1) (layers *.Cu *.Mask)
      (net 12 "Net-(J1-Pad1)"))
    (model ${KISYS3DMOD}/Connector_PinHeader_2.54mm.3dshapes/PinHeader_1x01_P2.54mm_Vertical.wrl
      (at (xyz 0 0 0))
      (scale (xyz 1 1 1))
      (rotate (xyz 0 0 0))
    )
  )

  (module Package_TO_SOT_SMD:TO-252-2_TabPin1 (layer F.Cu) (tedit 5A70F4A0) (tstamp 62390568)
    (at 133.83 91.97)
    (descr "TO-252-2, tab to pin 1 https://www.wolfspeed.com/media/downloads/87/CSD01060.pdf")
    (tags "TO-252-2 diode")
    (path /6279864C)
    (attr smd)
    (fp_text reference D4 (at -0.575 -4.55) (layer F.SilkS)
      (effects (font (size 1 1) (thickness 0.15)))
    )
    (fp_text value C3D03060E (at -0.625 4.8) (layer F.Fab)
      (effects (font (size 1 1) (thickness 0.15)))
    )
    (fp_line (start -6.58 3.75) (end -6.58 -3.75) (layer F.CrtYd) (width 0.05))
    (fp_line (start -6.58 3.75) (end 6.58 3.75) (layer F.CrtYd) (width 0.05))
    (fp_line (start 6.58 -3.75) (end -6.58 -3.75) (layer F.CrtYd) (width 0.05))
    (fp_line (start 6.58 -3.75) (end 6.58 3.75) (layer F.CrtYd) (width 0.05))
    (fp_line (start -2.195 3.35) (end -2.195 -3.35) (layer F.Fab) (width 0.1))
    (fp_line (start 3.795 -3.35) (end -2.195 -3.35) (layer F.Fab) (width 0.1))
    (fp_line (start 3.795 3.35) (end 3.795 -3.35) (layer F.Fab) (width 0.1))
    (fp_line (start -2.195 3.35) (end 3.795 3.35) (layer F.Fab) (width 0.1))
    (fp_line (start -2.195 -2.87) (end -5.105 -2.87) (layer F.Fab) (width 0.1))
    (fp_line (start -5.105 -1.73) (end -2.195 -1.73) (layer F.Fab) (width 0.1))
    (fp_line (start -5.105 -2.87) (end -5.105 -1.73) (layer F.Fab) (width 0.1))
    (fp_line (start -5.105 1.73) (end -5.105 2.87) (layer F.Fab) (width 0.1))
    (fp_line (start -5.105 2.87) (end -2.195 2.87) (layer F.Fab) (width 0.1))
    (fp_line (start -2.195 1.73) (end -5.105 1.73) (layer F.Fab) (width 0.1))
    (fp_line (start 5.005 2.71) (end 3.795 2.71) (layer F.Fab) (width 0.1))
    (fp_line (start 5.005 -2.71) (end 5.005 2.71) (layer F.Fab) (width 0.1))
    (fp_line (start 3.805 -2.71) (end 5.005 -2.71) (layer F.Fab) (width 0.1))
    (fp_line (start -2.275 3.4) (end -2.275 3) (layer F.SilkS) (width 0.12))
    (fp_line (start -0.775 3.4) (end -2.275 3.4) (layer F.SilkS) (width 0.12))
    (fp_line (start -2.275 1.6) (end -2.275 -1.6) (layer F.SilkS) (width 0.12))
    (fp_line (start -2.275 -3.4) (end -0.775 -3.4) (layer F.SilkS) (width 0.12))
    (fp_line (start -2.275 -3.05) (end -2.275 -3.4) (layer F.SilkS) (width 0.12))
    (fp_text user %R (at -0.05 0) (layer F.Fab)
      (effects (font (size 1 1) (thickness 0.15)))
    )
    (pad "" smd rect (at 4.6 1.8 270) (size 3.3 3.3) (layers F.Paste))
    (pad "" smd rect (at 1.05 1.8 270) (size 3.3 3.3) (layers F.Paste))
    (pad "" smd rect (at 4.6 -1.8 270) (size 3.3 3.3) (layers F.Paste))
    (pad "" smd rect (at 1.05 -1.8 270) (size 3.3 3.3) (layers F.Paste))
    (pad 1 smd rect (at 2.825 0) (size 7 7) (layers F.Cu F.Mask)
      (net 9 "Net-(C1-Pad1)"))
    (pad 2 smd rect (at -4.575 2.28) (size 3.5 2) (layers F.Cu F.Paste F.Mask)
      (net 22 "Net-(D4-Pad2)"))
    (pad 1 smd rect (at -4.575 -2.3) (size 3.5 2) (layers F.Cu F.Paste F.Mask)
      (net 9 "Net-(C1-Pad1)"))
    (model ${KISYS3DMOD}/Package_TO_SOT_SMD.3dshapes/TO-252-2.wrl
      (at (xyz 0 0 0))
      (scale (xyz 1 1 1))
      (rotate (xyz 0 0 0))
    )
  )

  (module Package_TO_SOT_SMD:TO-252-2_TabPin1 (layer F.Cu) (tedit 5A70F4A0) (tstamp 62390546)
    (at 133.83 103.4)
    (descr "TO-252-2, tab to pin 1 https://www.wolfspeed.com/media/downloads/87/CSD01060.pdf")
    (tags "TO-252-2 diode")
    (path /627B1152)
    (attr smd)
    (fp_text reference D3 (at -0.575 -4.55) (layer F.SilkS)
      (effects (font (size 1 1) (thickness 0.15)))
    )
    (fp_text value C3D03060E (at -0.625 4.8) (layer F.Fab)
      (effects (font (size 1 1) (thickness 0.15)))
    )
    (fp_line (start -6.58 3.75) (end -6.58 -3.75) (layer F.CrtYd) (width 0.05))
    (fp_line (start -6.58 3.75) (end 6.58 3.75) (layer F.CrtYd) (width 0.05))
    (fp_line (start 6.58 -3.75) (end -6.58 -3.75) (layer F.CrtYd) (width 0.05))
    (fp_line (start 6.58 -3.75) (end 6.58 3.75) (layer F.CrtYd) (width 0.05))
    (fp_line (start -2.195 3.35) (end -2.195 -3.35) (layer F.Fab) (width 0.1))
    (fp_line (start 3.795 -3.35) (end -2.195 -3.35) (layer F.Fab) (width 0.1))
    (fp_line (start 3.795 3.35) (end 3.795 -3.35) (layer F.Fab) (width 0.1))
    (fp_line (start -2.195 3.35) (end 3.795 3.35) (layer F.Fab) (width 0.1))
    (fp_line (start -2.195 -2.87) (end -5.105 -2.87) (layer F.Fab) (width 0.1))
    (fp_line (start -5.105 -1.73) (end -2.195 -1.73) (layer F.Fab) (width 0.1))
    (fp_line (start -5.105 -2.87) (end -5.105 -1.73) (layer F.Fab) (width 0.1))
    (fp_line (start -5.105 1.73) (end -5.105 2.87) (layer F.Fab) (width 0.1))
    (fp_line (start -5.105 2.87) (end -2.195 2.87) (layer F.Fab) (width 0.1))
    (fp_line (start -2.195 1.73) (end -5.105 1.73) (layer F.Fab) (width 0.1))
    (fp_line (start 5.005 2.71) (end 3.795 2.71) (layer F.Fab) (width 0.1))
    (fp_line (start 5.005 -2.71) (end 5.005 2.71) (layer F.Fab) (width 0.1))
    (fp_line (start 3.805 -2.71) (end 5.005 -2.71) (layer F.Fab) (width 0.1))
    (fp_line (start -2.275 3.4) (end -2.275 3) (layer F.SilkS) (width 0.12))
    (fp_line (start -0.775 3.4) (end -2.275 3.4) (layer F.SilkS) (width 0.12))
    (fp_line (start -2.275 1.6) (end -2.275 -1.6) (layer F.SilkS) (width 0.12))
    (fp_line (start -2.275 -3.4) (end -0.775 -3.4) (layer F.SilkS) (width 0.12))
    (fp_line (start -2.275 -3.05) (end -2.275 -3.4) (layer F.SilkS) (width 0.12))
    (fp_text user %R (at -0.05 0) (layer F.Fab)
      (effects (font (size 1 1) (thickness 0.15)))
    )
    (pad "" smd rect (at 4.6 1.8 270) (size 3.3 3.3) (layers F.Paste))
    (pad "" smd rect (at 1.05 1.8 270) (size 3.3 3.3) (layers F.Paste))
    (pad "" smd rect (at 4.6 -1.8 270) (size 3.3 3.3) (layers F.Paste))
    (pad "" smd rect (at 1.05 -1.8 270) (size 3.3 3.3) (layers F.Paste))
    (pad 1 smd rect (at 2.825 0) (size 7 7) (layers F.Cu F.Mask)
      (net 9 "Net-(C1-Pad1)"))
    (pad 2 smd rect (at -4.575 2.28) (size 3.5 2) (layers F.Cu F.Paste F.Mask)
      (net 21 "Net-(D3-Pad2)"))
    (pad 1 smd rect (at -4.575 -2.3) (size 3.5 2) (layers F.Cu F.Paste F.Mask)
      (net 9 "Net-(C1-Pad1)"))
    (model ${KISYS3DMOD}/Package_TO_SOT_SMD.3dshapes/TO-252-2.wrl
      (at (xyz 0 0 0))
      (scale (xyz 1 1 1))
      (rotate (xyz 0 0 0))
    )
  )

  (module Package_TO_SOT_SMD:TO-252-2_TabPin1 (layer F.Cu) (tedit 5A70F4A0) (tstamp 62390524)
    (at 133.83 79.905)
    (descr "TO-252-2, tab to pin 1 https://www.wolfspeed.com/media/downloads/87/CSD01060.pdf")
    (tags "TO-252-2 diode")
    (path /61CE3F13)
    (attr smd)
    (fp_text reference D2 (at -0.575 -4.55) (layer F.SilkS)
      (effects (font (size 1 1) (thickness 0.15)))
    )
    (fp_text value C3D03060E (at -0.625 4.8) (layer F.Fab)
      (effects (font (size 1 1) (thickness 0.15)))
    )
    (fp_line (start -6.58 3.75) (end -6.58 -3.75) (layer F.CrtYd) (width 0.05))
    (fp_line (start -6.58 3.75) (end 6.58 3.75) (layer F.CrtYd) (width 0.05))
    (fp_line (start 6.58 -3.75) (end -6.58 -3.75) (layer F.CrtYd) (width 0.05))
    (fp_line (start 6.58 -3.75) (end 6.58 3.75) (layer F.CrtYd) (width 0.05))
    (fp_line (start -2.195 3.35) (end -2.195 -3.35) (layer F.Fab) (width 0.1))
    (fp_line (start 3.795 -3.35) (end -2.195 -3.35) (layer F.Fab) (width 0.1))
    (fp_line (start 3.795 3.35) (end 3.795 -3.35) (layer F.Fab) (width 0.1))
    (fp_line (start -2.195 3.35) (end 3.795 3.35) (layer F.Fab) (width 0.1))
    (fp_line (start -2.195 -2.87) (end -5.105 -2.87) (layer F.Fab) (width 0.1))
    (fp_line (start -5.105 -1.73) (end -2.195 -1.73) (layer F.Fab) (width 0.1))
    (fp_line (start -5.105 -2.87) (end -5.105 -1.73) (layer F.Fab) (width 0.1))
    (fp_line (start -5.105 1.73) (end -5.105 2.87) (layer F.Fab) (width 0.1))
    (fp_line (start -5.105 2.87) (end -2.195 2.87) (layer F.Fab) (width 0.1))
    (fp_line (start -2.195 1.73) (end -5.105 1.73) (layer F.Fab) (width 0.1))
    (fp_line (start 5.005 2.71) (end 3.795 2.71) (layer F.Fab) (width 0.1))
    (fp_line (start 5.005 -2.71) (end 5.005 2.71) (layer F.Fab) (width 0.1))
    (fp_line (start 3.805 -2.71) (end 5.005 -2.71) (layer F.Fab) (width 0.1))
    (fp_line (start -2.275 3.4) (end -2.275 3) (layer F.SilkS) (width 0.12))
    (fp_line (start -0.775 3.4) (end -2.275 3.4) (layer F.SilkS) (width 0.12))
    (fp_line (start -2.275 1.6) (end -2.275 -1.6) (layer F.SilkS) (width 0.12))
    (fp_line (start -2.275 -3.4) (end -0.775 -3.4) (layer F.SilkS) (width 0.12))
    (fp_line (start -2.275 -3.05) (end -2.275 -3.4) (layer F.SilkS) (width 0.12))
    (fp_text user %R (at -0.05 0) (layer F.Fab)
      (effects (font (size 1 1) (thickness 0.15)))
    )
    (pad "" smd rect (at 4.6 1.8 270) (size 3.3 3.3) (layers F.Paste))
    (pad "" smd rect (at 1.05 1.8 270) (size 3.3 3.3) (layers F.Paste))
    (pad "" smd rect (at 4.6 -1.8 270) (size 3.3 3.3) (layers F.Paste))
    (pad "" smd rect (at 1.05 -1.8 270) (size 3.3 3.3) (layers F.Paste))
    (pad 1 smd rect (at 2.825 0) (size 7 7) (layers F.Cu F.Mask)
      (net 9 "Net-(C1-Pad1)"))
    (pad 2 smd rect (at -4.575 2.28) (size 3.5 2) (layers F.Cu F.Paste F.Mask)
      (net 11 "Net-(D2-Pad2)"))
    (pad 1 smd rect (at -4.575 -2.3) (size 3.5 2) (layers F.Cu F.Paste F.Mask)
      (net 9 "Net-(C1-Pad1)"))
    (model ${KISYS3DMOD}/Package_TO_SOT_SMD.3dshapes/TO-252-2.wrl
      (at (xyz 0 0 0))
      (scale (xyz 1 1 1))
      (rotate (xyz 0 0 0))
    )
  )

  (module Package_TO_SOT_SMD:TO-252-2_TabPin1 (layer F.Cu) (tedit 5A70F4A0) (tstamp 623ABC5B)
    (at 133.83 60.855)
    (descr "TO-252-2, tab to pin 1 https://www.wolfspeed.com/media/downloads/87/CSD01060.pdf")
    (tags "TO-252-2 diode")
    (path /61CED491)
    (attr smd)
    (fp_text reference D1 (at -0.575 -4.55) (layer F.SilkS)
      (effects (font (size 1 1) (thickness 0.15)))
    )
    (fp_text value C3D03060E (at -0.625 4.8) (layer F.Fab)
      (effects (font (size 1 1) (thickness 0.15)))
    )
    (fp_line (start -6.58 3.75) (end -6.58 -3.75) (layer F.CrtYd) (width 0.05))
    (fp_line (start -6.58 3.75) (end 6.58 3.75) (layer F.CrtYd) (width 0.05))
    (fp_line (start 6.58 -3.75) (end -6.58 -3.75) (layer F.CrtYd) (width 0.05))
    (fp_line (start 6.58 -3.75) (end 6.58 3.75) (layer F.CrtYd) (width 0.05))
    (fp_line (start -2.195 3.35) (end -2.195 -3.35) (layer F.Fab) (width 0.1))
    (fp_line (start 3.795 -3.35) (end -2.195 -3.35) (layer F.Fab) (width 0.1))
    (fp_line (start 3.795 3.35) (end 3.795 -3.35) (layer F.Fab) (width 0.1))
    (fp_line (start -2.195 3.35) (end 3.795 3.35) (layer F.Fab) (width 0.1))
    (fp_line (start -2.195 -2.87) (end -5.105 -2.87) (layer F.Fab) (width 0.1))
    (fp_line (start -5.105 -1.73) (end -2.195 -1.73) (layer F.Fab) (width 0.1))
    (fp_line (start -5.105 -2.87) (end -5.105 -1.73) (layer F.Fab) (width 0.1))
    (fp_line (start -5.105 1.73) (end -5.105 2.87) (layer F.Fab) (width 0.1))
    (fp_line (start -5.105 2.87) (end -2.195 2.87) (layer F.Fab) (width 0.1))
    (fp_line (start -2.195 1.73) (end -5.105 1.73) (layer F.Fab) (width 0.1))
    (fp_line (start 5.005 2.71) (end 3.795 2.71) (layer F.Fab) (width 0.1))
    (fp_line (start 5.005 -2.71) (end 5.005 2.71) (layer F.Fab) (width 0.1))
    (fp_line (start 3.805 -2.71) (end 5.005 -2.71) (layer F.Fab) (width 0.1))
    (fp_line (start -2.275 3.4) (end -2.275 3) (layer F.SilkS) (width 0.12))
    (fp_line (start -0.775 3.4) (end -2.275 3.4) (layer F.SilkS) (width 0.12))
    (fp_line (start -2.275 1.6) (end -2.275 -1.6) (layer F.SilkS) (width 0.12))
    (fp_line (start -2.275 -3.4) (end -0.775 -3.4) (layer F.SilkS) (width 0.12))
    (fp_line (start -2.275 -3.05) (end -2.275 -3.4) (layer F.SilkS) (width 0.12))
    (fp_text user %R (at -0.05 0) (layer F.Fab)
      (effects (font (size 1 1) (thickness 0.15)))
    )
    (pad "" smd rect (at 4.6 1.8 270) (size 3.3 3.3) (layers F.Paste))
    (pad "" smd rect (at 1.05 1.8 270) (size 3.3 3.3) (layers F.Paste))
    (pad "" smd rect (at 4.6 -1.8 270) (size 3.3 3.3) (layers F.Paste))
    (pad "" smd rect (at 1.05 -1.8 270) (size 3.3 3.3) (layers F.Paste))
    (pad 1 smd rect (at 2.825 0) (size 7 7) (layers F.Cu F.Mask)
      (net 9 "Net-(C1-Pad1)"))
    (pad 2 smd rect (at -4.575 2.28) (size 3.5 2) (layers F.Cu F.Paste F.Mask)
      (net 10 "Net-(D1-Pad2)"))
    (pad 1 smd rect (at -4.575 -2.3) (size 3.5 2) (layers F.Cu F.Paste F.Mask)
      (net 9 "Net-(C1-Pad1)"))
    (model ${KISYS3DMOD}/Package_TO_SOT_SMD.3dshapes/TO-252-2.wrl
      (at (xyz 0 0 0))
      (scale (xyz 1 1 1))
      (rotate (xyz 0 0 0))
    )
  )

  (module Capacitor_THT:CP_Radial_D12.5mm_P5.00mm (layer F.Cu) (tedit 5AE50EF1) (tstamp 623904E0)
    (at 165.1 83.185)
    (descr "CP, Radial series, Radial, pin pitch=5.00mm, , diameter=12.5mm, Electrolytic Capacitor")
    (tags "CP Radial series Radial pin pitch 5.00mm  diameter 12.5mm Electrolytic Capacitor")
    (path /62849F85)
    (fp_text reference C19 (at 2.5 -7.5) (layer F.SilkS)
      (effects (font (size 1 1) (thickness 0.15)))
    )
    (fp_text value "high 100 uF" (at 2.5 7.5) (layer F.Fab)
      (effects (font (size 1 1) (thickness 0.15)))
    )
    (fp_line (start -3.692082 -4.2) (end -3.692082 -2.95) (layer F.SilkS) (width 0.12))
    (fp_line (start -4.317082 -3.575) (end -3.067082 -3.575) (layer F.SilkS) (width 0.12))
    (fp_line (start 8.861 -0.317) (end 8.861 0.317) (layer F.SilkS) (width 0.12))
    (fp_line (start 8.821 -0.757) (end 8.821 0.757) (layer F.SilkS) (width 0.12))
    (fp_line (start 8.781 -1.028) (end 8.781 1.028) (layer F.SilkS) (width 0.12))
    (fp_line (start 8.741 -1.241) (end 8.741 1.241) (layer F.SilkS) (width 0.12))
    (fp_line (start 8.701 -1.422) (end 8.701 1.422) (layer F.SilkS) (width 0.12))
    (fp_line (start 8.661 -1.583) (end 8.661 1.583) (layer F.SilkS) (width 0.12))
    (fp_line (start 8.621 -1.728) (end 8.621 1.728) (layer F.SilkS) (width 0.12))
    (fp_line (start 8.581 -1.861) (end 8.581 1.861) (layer F.SilkS) (width 0.12))
    (fp_line (start 8.541 -1.984) (end 8.541 1.984) (layer F.SilkS) (width 0.12))
    (fp_line (start 8.501 -2.1) (end 8.501 2.1) (layer F.SilkS) (width 0.12))
    (fp_line (start 8.461 -2.209) (end 8.461 2.209) (layer F.SilkS) (width 0.12))
    (fp_line (start 8.421 -2.312) (end 8.421 2.312) (layer F.SilkS) (width 0.12))
    (fp_line (start 8.381 -2.41) (end 8.381 2.41) (layer F.SilkS) (width 0.12))
    (fp_line (start 8.341 -2.504) (end 8.341 2.504) (layer F.SilkS) (width 0.12))
    (fp_line (start 8.301 -2.594) (end 8.301 2.594) (layer F.SilkS) (width 0.12))
    (fp_line (start 8.261 -2.681) (end 8.261 2.681) (layer F.SilkS) (width 0.12))
    (fp_line (start 8.221 -2.764) (end 8.221 2.764) (layer F.SilkS) (width 0.12))
    (fp_line (start 8.181 -2.844) (end 8.181 2.844) (layer F.SilkS) (width 0.12))
    (fp_line (start 8.141 -2.921) (end 8.141 2.921) (layer F.SilkS) (width 0.12))
    (fp_line (start 8.101 -2.996) (end 8.101 2.996) (layer F.SilkS) (width 0.12))
    (fp_line (start 8.061 -3.069) (end 8.061 3.069) (layer F.SilkS) (width 0.12))
    (fp_line (start 8.021 -3.14) (end 8.021 3.14) (layer F.SilkS) (width 0.12))
    (fp_line (start 7.981 -3.208) (end 7.981 3.208) (layer F.SilkS) (width 0.12))
    (fp_line (start 7.941 -3.275) (end 7.941 3.275) (layer F.SilkS) (width 0.12))
    (fp_line (start 7.901 -3.339) (end 7.901 3.339) (layer F.SilkS) (width 0.12))
    (fp_line (start 7.861 -3.402) (end 7.861 3.402) (layer F.SilkS) (width 0.12))
    (fp_line (start 7.821 -3.464) (end 7.821 3.464) (layer F.SilkS) (width 0.12))
    (fp_line (start 7.781 -3.524) (end 7.781 3.524) (layer F.SilkS) (width 0.12))
    (fp_line (start 7.741 -3.583) (end 7.741 3.583) (layer F.SilkS) (width 0.12))
    (fp_line (start 7.701 -3.64) (end 7.701 3.64) (layer F.SilkS) (width 0.12))
    (fp_line (start 7.661 -3.696) (end 7.661 3.696) (layer F.SilkS) (width 0.12))
    (fp_line (start 7.621 -3.75) (end 7.621 3.75) (layer F.SilkS) (width 0.12))
    (fp_line (start 7.581 -3.804) (end 7.581 3.804) (layer F.SilkS) (width 0.12))
    (fp_line (start 7.541 -3.856) (end 7.541 3.856) (layer F.SilkS) (width 0.12))
    (fp_line (start 7.501 -3.907) (end 7.501 3.907) (layer F.SilkS) (width 0.12))
    (fp_line (start 7.461 -3.957) (end 7.461 3.957) (layer F.SilkS) (width 0.12))
    (fp_line (start 7.421 -4.007) (end 7.421 4.007) (layer F.SilkS) (width 0.12))
    (fp_line (start 7.381 -4.055) (end 7.381 4.055) (layer F.SilkS) (width 0.12))
    (fp_line (start 7.341 -4.102) (end 7.341 4.102) (layer F.SilkS) (width 0.12))
    (fp_line (start 7.301 -4.148) (end 7.301 4.148) (layer F.SilkS) (width 0.12))
    (fp_line (start 7.261 -4.194) (end 7.261 4.194) (layer F.SilkS) (width 0.12))
    (fp_line (start 7.221 -4.238) (end 7.221 4.238) (layer F.SilkS) (width 0.12))
    (fp_line (start 7.181 -4.282) (end 7.181 4.282) (layer F.SilkS) (width 0.12))
    (fp_line (start 7.141 -4.325) (end 7.141 4.325) (layer F.SilkS) (width 0.12))
    (fp_line (start 7.101 -4.367) (end 7.101 4.367) (layer F.SilkS) (width 0.12))
    (fp_line (start 7.061 -4.408) (end 7.061 4.408) (layer F.SilkS) (width 0.12))
    (fp_line (start 7.021 -4.449) (end 7.021 4.449) (layer F.SilkS) (width 0.12))
    (fp_line (start 6.981 -4.489) (end 6.981 4.489) (layer F.SilkS) (width 0.12))
    (fp_line (start 6.941 -4.528) (end 6.941 4.528) (layer F.SilkS) (width 0.12))
    (fp_line (start 6.901 -4.567) (end 6.901 4.567) (layer F.SilkS) (width 0.12))
    (fp_line (start 6.861 -4.605) (end 6.861 4.605) (layer F.SilkS) (width 0.12))
    (fp_line (start 6.821 -4.642) (end 6.821 4.642) (layer F.SilkS) (width 0.12))
    (fp_line (start 6.781 -4.678) (end 6.781 4.678) (layer F.SilkS) (width 0.12))
    (fp_line (start 6.741 -4.714) (end 6.741 4.714) (layer F.SilkS) (width 0.12))
    (fp_line (start 6.701 -4.75) (end 6.701 4.75) (layer F.SilkS) (width 0.12))
    (fp_line (start 6.661 -4.785) (end 6.661 4.785) (layer F.SilkS) (width 0.12))
    (fp_line (start 6.621 -4.819) (end 6.621 4.819) (layer F.SilkS) (width 0.12))
    (fp_line (start 6.581 -4.852) (end 6.581 4.852) (layer F.SilkS) (width 0.12))
    (fp_line (start 6.541 -4.885) (end 6.541 4.885) (layer F.SilkS) (width 0.12))
    (fp_line (start 6.501 -4.918) (end 6.501 4.918) (layer F.SilkS) (width 0.12))
    (fp_line (start 6.461 -4.95) (end 6.461 4.95) (layer F.SilkS) (width 0.12))
    (fp_line (start 6.421 1.44) (end 6.421 4.982) (layer F.SilkS) (width 0.12))
    (fp_line (start 6.421 -4.982) (end 6.421 -1.44) (layer F.SilkS) (width 0.12))
    (fp_line (start 6.381 1.44) (end 6.381 5.012) (layer F.SilkS) (width 0.12))
    (fp_line (start 6.381 -5.012) (end 6.381 -1.44) (layer F.SilkS) (width 0.12))
    (fp_line (start 6.341 1.44) (end 6.341 5.043) (layer F.SilkS) (width 0.12))
    (fp_line (start 6.341 -5.043) (end 6.341 -1.44) (layer F.SilkS) (width 0.12))
    (fp_line (start 6.301 1.44) (end 6.301 5.073) (layer F.SilkS) (width 0.12))
    (fp_line (start 6.301 -5.073) (end 6.301 -1.44) (layer F.SilkS) (width 0.12))
    (fp_line (start 6.261 1.44) (end 6.261 5.102) (layer F.SilkS) (width 0.12))
    (fp_line (start 6.261 -5.102) (end 6.261 -1.44) (layer F.SilkS) (width 0.12))
    (fp_line (start 6.221 1.44) (end 6.221 5.131) (layer F.SilkS) (width 0.12))
    (fp_line (start 6.221 -5.131) (end 6.221 -1.44) (layer F.SilkS) (width 0.12))
    (fp_line (start 6.181 1.44) (end 6.181 5.16) (layer F.SilkS) (width 0.12))
    (fp_line (start 6.181 -5.16) (end 6.181 -1.44) (layer F.SilkS) (width 0.12))
    (fp_line (start 6.141 1.44) (end 6.141 5.188) (layer F.SilkS) (width 0.12))
    (fp_line (start 6.141 -5.188) (end 6.141 -1.44) (layer F.SilkS) (width 0.12))
    (fp_line (start 6.101 1.44) (end 6.101 5.216) (layer F.SilkS) (width 0.12))
    (fp_line (start 6.101 -5.216) (end 6.101 -1.44) (layer F.SilkS) (width 0.12))
    (fp_line (start 6.061 1.44) (end 6.061 5.243) (layer F.SilkS) (width 0.12))
    (fp_line (start 6.061 -5.243) (end 6.061 -1.44) (layer F.SilkS) (width 0.12))
    (fp_line (start 6.021 1.44) (end 6.021 5.27) (layer F.SilkS) (width 0.12))
    (fp_line (start 6.021 -5.27) (end 6.021 -1.44) (layer F.SilkS) (width 0.12))
    (fp_line (start 5.981 1.44) (end 5.981 5.296) (layer F.SilkS) (width 0.12))
    (fp_line (start 5.981 -5.296) (end 5.981 -1.44) (layer F.SilkS) (width 0.12))
    (fp_line (start 5.941 1.44) (end 5.941 5.322) (layer F.SilkS) (width 0.12))
    (fp_line (start 5.941 -5.322) (end 5.941 -1.44) (layer F.SilkS) (width 0.12))
    (fp_line (start 5.901 1.44) (end 5.901 5.347) (layer F.SilkS) (width 0.12))
    (fp_line (start 5.901 -5.347) (end 5.901 -1.44) (layer F.SilkS) (width 0.12))
    (fp_line (start 5.861 1.44) (end 5.861 5.372) (layer F.SilkS) (width 0.12))
    (fp_line (start 5.861 -5.372) (end 5.861 -1.44) (layer F.SilkS) (width 0.12))
    (fp_line (start 5.821 1.44) (end 5.821 5.397) (layer F.SilkS) (width 0.12))
    (fp_line (start 5.821 -5.397) (end 5.821 -1.44) (layer F.SilkS) (width 0.12))
    (fp_line (start 5.781 1.44) (end 5.781 5.421) (layer F.SilkS) (width 0.12))
    (fp_line (start 5.781 -5.421) (end 5.781 -1.44) (layer F.SilkS) (width 0.12))
    (fp_line (start 5.741 1.44) (end 5.741 5.445) (layer F.SilkS) (width 0.12))
    (fp_line (start 5.741 -5.445) (end 5.741 -1.44) (layer F.SilkS) (width 0.12))
    (fp_line (start 5.701 1.44) (end 5.701 5.468) (layer F.SilkS) (width 0.12))
    (fp_line (start 5.701 -5.468) (end 5.701 -1.44) (layer F.SilkS) (width 0.12))
    (fp_line (start 5.661 1.44) (end 5.661 5.491) (layer F.SilkS) (width 0.12))
    (fp_line (start 5.661 -5.491) (end 5.661 -1.44) (layer F.SilkS) (width 0.12))
    (fp_line (start 5.621 1.44) (end 5.621 5.514) (layer F.SilkS) (width 0.12))
    (fp_line (start 5.621 -5.514) (end 5.621 -1.44) (layer F.SilkS) (width 0.12))
    (fp_line (start 5.581 1.44) (end 5.581 5.536) (layer F.SilkS) (width 0.12))
    (fp_line (start 5.581 -5.536) (end 5.581 -1.44) (layer F.SilkS) (width 0.12))
    (fp_line (start 5.541 1.44) (end 5.541 5.558) (layer F.SilkS) (width 0.12))
    (fp_line (start 5.541 -5.558) (end 5.541 -1.44) (layer F.SilkS) (width 0.12))
    (fp_line (start 5.501 1.44) (end 5.501 5.58) (layer F.SilkS) (width 0.12))
    (fp_line (start 5.501 -5.58) (end 5.501 -1.44) (layer F.SilkS) (width 0.12))
    (fp_line (start 5.461 1.44) (end 5.461 5.601) (layer F.SilkS) (width 0.12))
    (fp_line (start 5.461 -5.601) (end 5.461 -1.44) (layer F.SilkS) (width 0.12))
    (fp_line (start 5.421 1.44) (end 5.421 5.622) (layer F.SilkS) (width 0.12))
    (fp_line (start 5.421 -5.622) (end 5.421 -1.44) (layer F.SilkS) (width 0.12))
    (fp_line (start 5.381 1.44) (end 5.381 5.642) (layer F.SilkS) (width 0.12))
    (fp_line (start 5.381 -5.642) (end 5.381 -1.44) (layer F.SilkS) (width 0.12))
    (fp_line (start 5.341 1.44) (end 5.341 5.662) (layer F.SilkS) (width 0.12))
    (fp_line (start 5.341 -5.662) (end 5.341 -1.44) (layer F.SilkS) (width 0.12))
    (fp_line (start 5.301 1.44) (end 5.301 5.682) (layer F.SilkS) (width 0.12))
    (fp_line (start 5.301 -5.682) (end 5.301 -1.44) (layer F.SilkS) (width 0.12))
    (fp_line (start 5.261 1.44) (end 5.261 5.702) (layer F.SilkS) (width 0.12))
    (fp_line (start 5.261 -5.702) (end 5.261 -1.44) (layer F.SilkS) (width 0.12))
    (fp_line (start 5.221 1.44) (end 5.221 5.721) (layer F.SilkS) (width 0.12))
    (fp_line (start 5.221 -5.721) (end 5.221 -1.44) (layer F.SilkS) (width 0.12))
    (fp_line (start 5.181 1.44) (end 5.181 5.739) (layer F.SilkS) (width 0.12))
    (fp_line (start 5.181 -5.739) (end 5.181 -1.44) (layer F.SilkS) (width 0.12))
    (fp_line (start 5.141 1.44) (end 5.141 5.758) (layer F.SilkS) (width 0.12))
    (fp_line (start 5.141 -5.758) (end 5.141 -1.44) (layer F.SilkS) (width 0.12))
    (fp_line (start 5.101 1.44) (end 5.101 5.776) (layer F.SilkS) (width 0.12))
    (fp_line (start 5.101 -5.776) (end 5.101 -1.44) (layer F.SilkS) (width 0.12))
    (fp_line (start 5.061 1.44) (end 5.061 5.793) (layer F.SilkS) (width 0.12))
    (fp_line (start 5.061 -5.793) (end 5.061 -1.44) (layer F.SilkS) (width 0.12))
    (fp_line (start 5.021 1.44) (end 5.021 5.811) (layer F.SilkS) (width 0.12))
    (fp_line (start 5.021 -5.811) (end 5.021 -1.44) (layer F.SilkS) (width 0.12))
    (fp_line (start 4.981 1.44) (end 4.981 5.828) (layer F.SilkS) (width 0.12))
    (fp_line (start 4.981 -5.828) (end 4.981 -1.44) (layer F.SilkS) (width 0.12))
    (fp_line (start 4.941 1.44) (end 4.941 5.845) (layer F.SilkS) (width 0.12))
    (fp_line (start 4.941 -5.845) (end 4.941 -1.44) (layer F.SilkS) (width 0.12))
    (fp_line (start 4.901 1.44) (end 4.901 5.861) (layer F.SilkS) (width 0.12))
    (fp_line (start 4.901 -5.861) (end 4.901 -1.44) (layer F.SilkS) (width 0.12))
    (fp_line (start 4.861 1.44) (end 4.861 5.877) (layer F.SilkS) (width 0.12))
    (fp_line (start 4.861 -5.877) (end 4.861 -1.44) (layer F.SilkS) (width 0.12))
    (fp_line (start 4.821 1.44) (end 4.821 5.893) (layer F.SilkS) (width 0.12))
    (fp_line (start 4.821 -5.893) (end 4.821 -1.44) (layer F.SilkS) (width 0.12))
    (fp_line (start 4.781 1.44) (end 4.781 5.908) (layer F.SilkS) (width 0.12))
    (fp_line (start 4.781 -5.908) (end 4.781 -1.44) (layer F.SilkS) (width 0.12))
    (fp_line (start 4.741 1.44) (end 4.741 5.924) (layer F.SilkS) (width 0.12))
    (fp_line (start 4.741 -5.924) (end 4.741 -1.44) (layer F.SilkS) (width 0.12))
    (fp_line (start 4.701 1.44) (end 4.701 5.939) (layer F.SilkS) (width 0.12))
    (fp_line (start 4.701 -5.939) (end 4.701 -1.44) (layer F.SilkS) (width 0.12))
    (fp_line (start 4.661 1.44) (end 4.661 5.953) (layer F.SilkS) (width 0.12))
    (fp_line (start 4.661 -5.953) (end 4.661 -1.44) (layer F.SilkS) (width 0.12))
    (fp_line (start 4.621 1.44) (end 4.621 5.967) (layer F.SilkS) (width 0.12))
    (fp_line (start 4.621 -5.967) (end 4.621 -1.44) (layer F.SilkS) (width 0.12))
    (fp_line (start 4.581 1.44) (end 4.581 5.981) (layer F.SilkS) (width 0.12))
    (fp_line (start 4.581 -5.981) (end 4.581 -1.44) (layer F.SilkS) (width 0.12))
    (fp_line (start 4.541 1.44) (end 4.541 5.995) (layer F.SilkS) (width 0.12))
    (fp_line (start 4.541 -5.995) (end 4.541 -1.44) (layer F.SilkS) (width 0.12))
    (fp_line (start 4.501 1.44) (end 4.501 6.008) (layer F.SilkS) (width 0.12))
    (fp_line (start 4.501 -6.008) (end 4.501 -1.44) (layer F.SilkS) (width 0.12))
    (fp_line (start 4.461 1.44) (end 4.461 6.021) (layer F.SilkS) (width 0.12))
    (fp_line (start 4.461 -6.021) (end 4.461 -1.44) (layer F.SilkS) (width 0.12))
    (fp_line (start 4.421 1.44) (end 4.421 6.034) (layer F.SilkS) (width 0.12))
    (fp_line (start 4.421 -6.034) (end 4.421 -1.44) (layer F.SilkS) (width 0.12))
    (fp_line (start 4.381 1.44) (end 4.381 6.047) (layer F.SilkS) (width 0.12))
    (fp_line (start 4.381 -6.047) (end 4.381 -1.44) (layer F.SilkS) (width 0.12))
    (fp_line (start 4.341 1.44) (end 4.341 6.059) (layer F.SilkS) (width 0.12))
    (fp_line (start 4.341 -6.059) (end 4.341 -1.44) (layer F.SilkS) (width 0.12))
    (fp_line (start 4.301 1.44) (end 4.301 6.071) (layer F.SilkS) (width 0.12))
    (fp_line (start 4.301 -6.071) (end 4.301 -1.44) (layer F.SilkS) (width 0.12))
    (fp_line (start 4.261 1.44) (end 4.261 6.083) (layer F.SilkS) (width 0.12))
    (fp_line (start 4.261 -6.083) (end 4.261 -1.44) (layer F.SilkS) (width 0.12))
    (fp_line (start 4.221 1.44) (end 4.221 6.094) (layer F.SilkS) (width 0.12))
    (fp_line (start 4.221 -6.094) (end 4.221 -1.44) (layer F.SilkS) (width 0.12))
    (fp_line (start 4.181 1.44) (end 4.181 6.105) (layer F.SilkS) (width 0.12))
    (fp_line (start 4.181 -6.105) (end 4.181 -1.44) (layer F.SilkS) (width 0.12))
    (fp_line (start 4.141 1.44) (end 4.141 6.116) (layer F.SilkS) (width 0.12))
    (fp_line (start 4.141 -6.116) (end 4.141 -1.44) (layer F.SilkS) (width 0.12))
    (fp_line (start 4.101 1.44) (end 4.101 6.126) (layer F.SilkS) (width 0.12))
    (fp_line (start 4.101 -6.126) (end 4.101 -1.44) (layer F.SilkS) (width 0.12))
    (fp_line (start 4.061 1.44) (end 4.061 6.137) (layer F.SilkS) (width 0.12))
    (fp_line (start 4.061 -6.137) (end 4.061 -1.44) (layer F.SilkS) (width 0.12))
    (fp_line (start 4.021 1.44) (end 4.021 6.146) (layer F.SilkS) (width 0.12))
    (fp_line (start 4.021 -6.146) (end 4.021 -1.44) (layer F.SilkS) (width 0.12))
    (fp_line (start 3.981 1.44) (end 3.981 6.156) (layer F.SilkS) (width 0.12))
    (fp_line (start 3.981 -6.156) (end 3.981 -1.44) (layer F.SilkS) (width 0.12))
    (fp_line (start 3.941 1.44) (end 3.941 6.166) (layer F.SilkS) (width 0.12))
    (fp_line (start 3.941 -6.166) (end 3.941 -1.44) (layer F.SilkS) (width 0.12))
    (fp_line (start 3.901 1.44) (end 3.901 6.175) (layer F.SilkS) (width 0.12))
    (fp_line (start 3.901 -6.175) (end 3.901 -1.44) (layer F.SilkS) (width 0.12))
    (fp_line (start 3.861 1.44) (end 3.861 6.184) (layer F.SilkS) (width 0.12))
    (fp_line (start 3.861 -6.184) (end 3.861 -1.44) (layer F.SilkS) (width 0.12))
    (fp_line (start 3.821 1.44) (end 3.821 6.192) (layer F.SilkS) (width 0.12))
    (fp_line (start 3.821 -6.192) (end 3.821 -1.44) (layer F.SilkS) (width 0.12))
    (fp_line (start 3.781 1.44) (end 3.781 6.201) (layer F.SilkS) (width 0.12))
    (fp_line (start 3.781 -6.201) (end 3.781 -1.44) (layer F.SilkS) (width 0.12))
    (fp_line (start 3.741 1.44) (end 3.741 6.209) (layer F.SilkS) (width 0.12))
    (fp_line (start 3.741 -6.209) (end 3.741 -1.44) (layer F.SilkS) (width 0.12))
    (fp_line (start 3.701 1.44) (end 3.701 6.216) (layer F.SilkS) (width 0.12))
    (fp_line (start 3.701 -6.216) (end 3.701 -1.44) (layer F.SilkS) (width 0.12))
    (fp_line (start 3.661 1.44) (end 3.661 6.224) (layer F.SilkS) (width 0.12))
    (fp_line (start 3.661 -6.224) (end 3.661 -1.44) (layer F.SilkS) (width 0.12))
    (fp_line (start 3.621 1.44) (end 3.621 6.231) (layer F.SilkS) (width 0.12))
    (fp_line (start 3.621 -6.231) (end 3.621 -1.44) (layer F.SilkS) (width 0.12))
    (fp_line (start 3.581 1.44) (end 3.581 6.238) (layer F.SilkS) (width 0.12))
    (fp_line (start 3.581 -6.238) (end 3.581 -1.44) (layer F.SilkS) (width 0.12))
    (fp_line (start 3.541 -6.245) (end 3.541 6.245) (layer F.SilkS) (width 0.12))
    (fp_line (start 3.501 -6.252) (end 3.501 6.252) (layer F.SilkS) (width 0.12))
    (fp_line (start 3.461 -6.258) (end 3.461 6.258) (layer F.SilkS) (width 0.12))
    (fp_line (start 3.421 -6.264) (end 3.421 6.264) (layer F.SilkS) (width 0.12))
    (fp_line (start 3.381 -6.269) (end 3.381 6.269) (layer F.SilkS) (width 0.12))
    (fp_line (start 3.341 -6.275) (end 3.341 6.275) (layer F.SilkS) (width 0.12))
    (fp_line (start 3.301 -6.28) (end 3.301 6.28) (layer F.SilkS) (width 0.12))
    (fp_line (start 3.261 -6.285) (end 3.261 6.285) (layer F.SilkS) (width 0.12))
    (fp_line (start 3.221 -6.29) (end 3.221 6.29) (layer F.SilkS) (width 0.12))
    (fp_line (start 3.18 -6.294) (end 3.18 6.294) (layer F.SilkS) (width 0.12))
    (fp_line (start 3.14 -6.298) (end 3.14 6.298) (layer F.SilkS) (width 0.12))
    (fp_line (start 3.1 -6.302) (end 3.1 6.302) (layer F.SilkS) (width 0.12))
    (fp_line (start 3.06 -6.306) (end 3.06 6.306) (layer F.SilkS) (width 0.12))
    (fp_line (start 3.02 -6.309) (end 3.02 6.309) (layer F.SilkS) (width 0.12))
    (fp_line (start 2.98 -6.312) (end 2.98 6.312) (layer F.SilkS) (width 0.12))
    (fp_line (start 2.94 -6.315) (end 2.94 6.315) (layer F.SilkS) (width 0.12))
    (fp_line (start 2.9 -6.318) (end 2.9 6.318) (layer F.SilkS) (width 0.12))
    (fp_line (start 2.86 -6.32) (end 2.86 6.32) (layer F.SilkS) (width 0.12))
    (fp_line (start 2.82 -6.322) (end 2.82 6.322) (layer F.SilkS) (width 0.12))
    (fp_line (start 2.78 -6.324) (end 2.78 6.324) (layer F.SilkS) (width 0.12))
    (fp_line (start 2.74 -6.326) (end 2.74 6.326) (layer F.SilkS) (width 0.12))
    (fp_line (start 2.7 -6.327) (end 2.7 6.327) (layer F.SilkS) (width 0.12))
    (fp_line (start 2.66 -6.328) (end 2.66 6.328) (layer F.SilkS) (width 0.12))
    (fp_line (start 2.62 -6.329) (end 2.62 6.329) (layer F.SilkS) (width 0.12))
    (fp_line (start 2.58 -6.33) (end 2.58 6.33) (layer F.SilkS) (width 0.12))
    (fp_line (start 2.54 -6.33) (end 2.54 6.33) (layer F.SilkS) (width 0.12))
    (fp_line (start 2.5 -6.33) (end 2.5 6.33) (layer F.SilkS) (width 0.12))
    (fp_line (start -2.241489 -3.3625) (end -2.241489 -2.1125) (layer F.Fab) (width 0.1))
    (fp_line (start -2.866489 -2.7375) (end -1.616489 -2.7375) (layer F.Fab) (width 0.1))
    (fp_circle (center 2.5 0) (end 9 0) (layer F.CrtYd) (width 0.05))
    (fp_circle (center 2.5 0) (end 8.87 0) (layer F.SilkS) (width 0.12))
    (fp_circle (center 2.5 0) (end 8.75 0) (layer F.Fab) (width 0.1))
    (fp_text user %R (at 2.5 0) (layer F.Fab)
      (effects (font (size 1 1) (thickness 0.15)))
    )
    (pad 2 thru_hole circle (at 5 0) (size 2.4 2.4) (drill 1.2) (layers *.Cu *.Mask)
      (net 8 "Net-(C1-Pad2)"))
    (pad 1 thru_hole rect (at 0 0) (size 2.4 2.4) (drill 1.2) (layers *.Cu *.Mask)
      (net 9 "Net-(C1-Pad1)"))
    (model ${KISYS3DMOD}/Capacitor_THT.3dshapes/CP_Radial_D12.5mm_P5.00mm.wrl
      (at (xyz 0 0 0))
      (scale (xyz 1 1 1))
      (rotate (xyz 0 0 0))
    )
  )

  (module Capacitor_SMD:C_1210_3225Metric_Pad1.33x2.70mm_HandSolder (layer F.Cu) (tedit 5F68FEEF) (tstamp 623A4484)
    (at 77.47 99.4025 270)
    (descr "Capacitor SMD 1210 (3225 Metric), square (rectangular) end terminal, IPC_7351 nominal with elongated pad for handsoldering. (Body size source: IPC-SM-782 page 76, https://www.pcb-3d.com/wordpress/wp-content/uploads/ipc-sm-782a_amendment_1_and_2.pdf), generated with kicad-footprint-generator")
    (tags "capacitor handsolder")
    (path /629B69AE)
    (attr smd)
    (fp_text reference C18 (at 0 -2.3 90) (layer F.SilkS)
      (effects (font (size 1 1) (thickness 0.15)))
    )
    (fp_text value 10uF (at 0 2.3 90) (layer F.Fab)
      (effects (font (size 1 1) (thickness 0.15)))
    )
    (fp_line (start 2.48 1.6) (end -2.48 1.6) (layer F.CrtYd) (width 0.05))
    (fp_line (start 2.48 -1.6) (end 2.48 1.6) (layer F.CrtYd) (width 0.05))
    (fp_line (start -2.48 -1.6) (end 2.48 -1.6) (layer F.CrtYd) (width 0.05))
    (fp_line (start -2.48 1.6) (end -2.48 -1.6) (layer F.CrtYd) (width 0.05))
    (fp_line (start -0.711252 1.36) (end 0.711252 1.36) (layer F.SilkS) (width 0.12))
    (fp_line (start -0.711252 -1.36) (end 0.711252 -1.36) (layer F.SilkS) (width 0.12))
    (fp_line (start 1.6 1.25) (end -1.6 1.25) (layer F.Fab) (width 0.1))
    (fp_line (start 1.6 -1.25) (end 1.6 1.25) (layer F.Fab) (width 0.1))
    (fp_line (start -1.6 -1.25) (end 1.6 -1.25) (layer F.Fab) (width 0.1))
    (fp_line (start -1.6 1.25) (end -1.6 -1.25) (layer F.Fab) (width 0.1))
    (fp_text user %R (at 0 0 90) (layer F.Fab)
      (effects (font (size 0.8 0.8) (thickness 0.12)))
    )
    (pad 2 smd roundrect (at 1.5625 0 270) (size 1.325 2.7) (layers F.Cu F.Paste F.Mask) (roundrect_rratio 0.188679)
      (net 8 "Net-(C1-Pad2)"))
    (pad 1 smd roundrect (at -1.5625 0 270) (size 1.325 2.7) (layers F.Cu F.Paste F.Mask) (roundrect_rratio 0.188679)
      (net 1 "Net-(C10-Pad1)"))
    (model ${KISYS3DMOD}/Capacitor_SMD.3dshapes/C_1210_3225Metric.wrl
      (at (xyz 0 0 0))
      (scale (xyz 1 1 1))
      (rotate (xyz 0 0 0))
    )
  )

  (module Capacitor_SMD:C_1210_3225Metric_Pad1.33x2.70mm_HandSolder (layer F.Cu) (tedit 5F68FEEF) (tstamp 623903D9)
    (at 77.47 87.2875 270)
    (descr "Capacitor SMD 1210 (3225 Metric), square (rectangular) end terminal, IPC_7351 nominal with elongated pad for handsoldering. (Body size source: IPC-SM-782 page 76, https://www.pcb-3d.com/wordpress/wp-content/uploads/ipc-sm-782a_amendment_1_and_2.pdf), generated with kicad-footprint-generator")
    (tags "capacitor handsolder")
    (path /6260D7B7)
    (attr smd)
    (fp_text reference C17 (at 0 -2.3 90) (layer F.SilkS)
      (effects (font (size 1 1) (thickness 0.15)))
    )
    (fp_text value 10uF (at 0 2.3 90) (layer F.Fab)
      (effects (font (size 1 1) (thickness 0.15)))
    )
    (fp_line (start 2.48 1.6) (end -2.48 1.6) (layer F.CrtYd) (width 0.05))
    (fp_line (start 2.48 -1.6) (end 2.48 1.6) (layer F.CrtYd) (width 0.05))
    (fp_line (start -2.48 -1.6) (end 2.48 -1.6) (layer F.CrtYd) (width 0.05))
    (fp_line (start -2.48 1.6) (end -2.48 -1.6) (layer F.CrtYd) (width 0.05))
    (fp_line (start -0.711252 1.36) (end 0.711252 1.36) (layer F.SilkS) (width 0.12))
    (fp_line (start -0.711252 -1.36) (end 0.711252 -1.36) (layer F.SilkS) (width 0.12))
    (fp_line (start 1.6 1.25) (end -1.6 1.25) (layer F.Fab) (width 0.1))
    (fp_line (start 1.6 -1.25) (end 1.6 1.25) (layer F.Fab) (width 0.1))
    (fp_line (start -1.6 -1.25) (end 1.6 -1.25) (layer F.Fab) (width 0.1))
    (fp_line (start -1.6 1.25) (end -1.6 -1.25) (layer F.Fab) (width 0.1))
    (fp_text user %R (at 0 0 90) (layer F.Fab)
      (effects (font (size 0.8 0.8) (thickness 0.12)))
    )
    (pad 2 smd roundrect (at 1.5625 0 270) (size 1.325 2.7) (layers F.Cu F.Paste F.Mask) (roundrect_rratio 0.188679)
      (net 8 "Net-(C1-Pad2)"))
    (pad 1 smd roundrect (at -1.5625 0 270) (size 1.325 2.7) (layers F.Cu F.Paste F.Mask) (roundrect_rratio 0.188679)
      (net 1 "Net-(C10-Pad1)"))
    (model ${KISYS3DMOD}/Capacitor_SMD.3dshapes/C_1210_3225Metric.wrl
      (at (xyz 0 0 0))
      (scale (xyz 1 1 1))
      (rotate (xyz 0 0 0))
    )
  )

  (module Capacitor_SMD:C_1210_3225Metric_Pad1.33x2.70mm_HandSolder (layer F.Cu) (tedit 5F68FEEF) (tstamp 623903C8)
    (at 71.12 99.3525 270)
    (descr "Capacitor SMD 1210 (3225 Metric), square (rectangular) end terminal, IPC_7351 nominal with elongated pad for handsoldering. (Body size source: IPC-SM-782 page 76, https://www.pcb-3d.com/wordpress/wp-content/uploads/ipc-sm-782a_amendment_1_and_2.pdf), generated with kicad-footprint-generator")
    (tags "capacitor handsolder")
    (path /629B69A8)
    (attr smd)
    (fp_text reference C16 (at 0 -2.3 90) (layer F.SilkS)
      (effects (font (size 1 1) (thickness 0.15)))
    )
    (fp_text value 0.1uF (at 0 2.3 90) (layer F.Fab)
      (effects (font (size 1 1) (thickness 0.15)))
    )
    (fp_line (start 2.48 1.6) (end -2.48 1.6) (layer F.CrtYd) (width 0.05))
    (fp_line (start 2.48 -1.6) (end 2.48 1.6) (layer F.CrtYd) (width 0.05))
    (fp_line (start -2.48 -1.6) (end 2.48 -1.6) (layer F.CrtYd) (width 0.05))
    (fp_line (start -2.48 1.6) (end -2.48 -1.6) (layer F.CrtYd) (width 0.05))
    (fp_line (start -0.711252 1.36) (end 0.711252 1.36) (layer F.SilkS) (width 0.12))
    (fp_line (start -0.711252 -1.36) (end 0.711252 -1.36) (layer F.SilkS) (width 0.12))
    (fp_line (start 1.6 1.25) (end -1.6 1.25) (layer F.Fab) (width 0.1))
    (fp_line (start 1.6 -1.25) (end 1.6 1.25) (layer F.Fab) (width 0.1))
    (fp_line (start -1.6 -1.25) (end 1.6 -1.25) (layer F.Fab) (width 0.1))
    (fp_line (start -1.6 1.25) (end -1.6 -1.25) (layer F.Fab) (width 0.1))
    (fp_text user %R (at 0 0 90) (layer F.Fab)
      (effects (font (size 0.8 0.8) (thickness 0.12)))
    )
    (pad 2 smd roundrect (at 1.5625 0 270) (size 1.325 2.7) (layers F.Cu F.Paste F.Mask) (roundrect_rratio 0.188679)
      (net 8 "Net-(C1-Pad2)"))
    (pad 1 smd roundrect (at -1.5625 0 270) (size 1.325 2.7) (layers F.Cu F.Paste F.Mask) (roundrect_rratio 0.188679)
      (net 1 "Net-(C10-Pad1)"))
    (model ${KISYS3DMOD}/Capacitor_SMD.3dshapes/C_1210_3225Metric.wrl
      (at (xyz 0 0 0))
      (scale (xyz 1 1 1))
      (rotate (xyz 0 0 0))
    )
  )

  (module Capacitor_SMD:C_1210_3225Metric_Pad1.33x2.70mm_HandSolder (layer F.Cu) (tedit 5F68FEEF) (tstamp 623903B7)
    (at 71.12 87.2875 270)
    (descr "Capacitor SMD 1210 (3225 Metric), square (rectangular) end terminal, IPC_7351 nominal with elongated pad for handsoldering. (Body size source: IPC-SM-782 page 76, https://www.pcb-3d.com/wordpress/wp-content/uploads/ipc-sm-782a_amendment_1_and_2.pdf), generated with kicad-footprint-generator")
    (tags "capacitor handsolder")
    (path /6260D7B1)
    (attr smd)
    (fp_text reference C15 (at 0 -2.3 90) (layer F.SilkS)
      (effects (font (size 1 1) (thickness 0.15)))
    )
    (fp_text value 0.1uF (at 0 2.3 90) (layer F.Fab)
      (effects (font (size 1 1) (thickness 0.15)))
    )
    (fp_line (start 2.48 1.6) (end -2.48 1.6) (layer F.CrtYd) (width 0.05))
    (fp_line (start 2.48 -1.6) (end 2.48 1.6) (layer F.CrtYd) (width 0.05))
    (fp_line (start -2.48 -1.6) (end 2.48 -1.6) (layer F.CrtYd) (width 0.05))
    (fp_line (start -2.48 1.6) (end -2.48 -1.6) (layer F.CrtYd) (width 0.05))
    (fp_line (start -0.711252 1.36) (end 0.711252 1.36) (layer F.SilkS) (width 0.12))
    (fp_line (start -0.711252 -1.36) (end 0.711252 -1.36) (layer F.SilkS) (width 0.12))
    (fp_line (start 1.6 1.25) (end -1.6 1.25) (layer F.Fab) (width 0.1))
    (fp_line (start 1.6 -1.25) (end 1.6 1.25) (layer F.Fab) (width 0.1))
    (fp_line (start -1.6 -1.25) (end 1.6 -1.25) (layer F.Fab) (width 0.1))
    (fp_line (start -1.6 1.25) (end -1.6 -1.25) (layer F.Fab) (width 0.1))
    (fp_text user %R (at 0 0 90) (layer F.Fab)
      (effects (font (size 0.8 0.8) (thickness 0.12)))
    )
    (pad 2 smd roundrect (at 1.5625 0 270) (size 1.325 2.7) (layers F.Cu F.Paste F.Mask) (roundrect_rratio 0.188679)
      (net 8 "Net-(C1-Pad2)"))
    (pad 1 smd roundrect (at -1.5625 0 270) (size 1.325 2.7) (layers F.Cu F.Paste F.Mask) (roundrect_rratio 0.188679)
      (net 1 "Net-(C10-Pad1)"))
    (model ${KISYS3DMOD}/Capacitor_SMD.3dshapes/C_1210_3225Metric.wrl
      (at (xyz 0 0 0))
      (scale (xyz 1 1 1))
      (rotate (xyz 0 0 0))
    )
  )

  (module Capacitor_SMD:C_1210_3225Metric_Pad1.33x2.70mm_HandSolder (layer F.Cu) (tedit 5F68FEEF) (tstamp 623903A6)
    (at 46.99 94.3225 270)
    (descr "Capacitor SMD 1210 (3225 Metric), square (rectangular) end terminal, IPC_7351 nominal with elongated pad for handsoldering. (Body size source: IPC-SM-782 page 76, https://www.pcb-3d.com/wordpress/wp-content/uploads/ipc-sm-782a_amendment_1_and_2.pdf), generated with kicad-footprint-generator")
    (tags "capacitor handsolder")
    (path /62922E8E)
    (attr smd)
    (fp_text reference C14 (at 0 -2.3 90) (layer F.SilkS)
      (effects (font (size 1 1) (thickness 0.15)))
    )
    (fp_text value 0.1uF (at 0 2.3 90) (layer F.Fab)
      (effects (font (size 1 1) (thickness 0.15)))
    )
    (fp_line (start 2.48 1.6) (end -2.48 1.6) (layer F.CrtYd) (width 0.05))
    (fp_line (start 2.48 -1.6) (end 2.48 1.6) (layer F.CrtYd) (width 0.05))
    (fp_line (start -2.48 -1.6) (end 2.48 -1.6) (layer F.CrtYd) (width 0.05))
    (fp_line (start -2.48 1.6) (end -2.48 -1.6) (layer F.CrtYd) (width 0.05))
    (fp_line (start -0.711252 1.36) (end 0.711252 1.36) (layer F.SilkS) (width 0.12))
    (fp_line (start -0.711252 -1.36) (end 0.711252 -1.36) (layer F.SilkS) (width 0.12))
    (fp_line (start 1.6 1.25) (end -1.6 1.25) (layer F.Fab) (width 0.1))
    (fp_line (start 1.6 -1.25) (end 1.6 1.25) (layer F.Fab) (width 0.1))
    (fp_line (start -1.6 -1.25) (end 1.6 -1.25) (layer F.Fab) (width 0.1))
    (fp_line (start -1.6 1.25) (end -1.6 -1.25) (layer F.Fab) (width 0.1))
    (fp_text user %R (at 0 0 90) (layer F.Fab)
      (effects (font (size 0.8 0.8) (thickness 0.12)))
    )
    (pad 2 smd roundrect (at 1.5625 0 270) (size 1.325 2.7) (layers F.Cu F.Paste F.Mask) (roundrect_rratio 0.188679)
      (net 8 "Net-(C1-Pad2)"))
    (pad 1 smd roundrect (at -1.5625 0 270) (size 1.325 2.7) (layers F.Cu F.Paste F.Mask) (roundrect_rratio 0.188679)
      (net 20 "Net-(C13-Pad1)"))
    (model ${KISYS3DMOD}/Capacitor_SMD.3dshapes/C_1210_3225Metric.wrl
      (at (xyz 0 0 0))
      (scale (xyz 1 1 1))
      (rotate (xyz 0 0 0))
    )
  )

  (module Capacitor_SMD:C_1210_3225Metric_Pad1.33x2.70mm_HandSolder (layer F.Cu) (tedit 5F68FEEF) (tstamp 62390395)
    (at 46.99 82.55 270)
    (descr "Capacitor SMD 1210 (3225 Metric), square (rectangular) end terminal, IPC_7351 nominal with elongated pad for handsoldering. (Body size source: IPC-SM-782 page 76, https://www.pcb-3d.com/wordpress/wp-content/uploads/ipc-sm-782a_amendment_1_and_2.pdf), generated with kicad-footprint-generator")
    (tags "capacitor handsolder")
    (path /6258E623)
    (attr smd)
    (fp_text reference C13 (at 0 -2.3 90) (layer F.SilkS)
      (effects (font (size 1 1) (thickness 0.15)))
    )
    (fp_text value 0.1uF (at 0 2.3 90) (layer F.Fab)
      (effects (font (size 1 1) (thickness 0.15)))
    )
    (fp_line (start 2.48 1.6) (end -2.48 1.6) (layer F.CrtYd) (width 0.05))
    (fp_line (start 2.48 -1.6) (end 2.48 1.6) (layer F.CrtYd) (width 0.05))
    (fp_line (start -2.48 -1.6) (end 2.48 -1.6) (layer F.CrtYd) (width 0.05))
    (fp_line (start -2.48 1.6) (end -2.48 -1.6) (layer F.CrtYd) (width 0.05))
    (fp_line (start -0.711252 1.36) (end 0.711252 1.36) (layer F.SilkS) (width 0.12))
    (fp_line (start -0.711252 -1.36) (end 0.711252 -1.36) (layer F.SilkS) (width 0.12))
    (fp_line (start 1.6 1.25) (end -1.6 1.25) (layer F.Fab) (width 0.1))
    (fp_line (start 1.6 -1.25) (end 1.6 1.25) (layer F.Fab) (width 0.1))
    (fp_line (start -1.6 -1.25) (end 1.6 -1.25) (layer F.Fab) (width 0.1))
    (fp_line (start -1.6 1.25) (end -1.6 -1.25) (layer F.Fab) (width 0.1))
    (fp_text user %R (at 0 0 90) (layer F.Fab)
      (effects (font (size 0.8 0.8) (thickness 0.12)))
    )
    (pad 2 smd roundrect (at 1.5625 0 270) (size 1.325 2.7) (layers F.Cu F.Paste F.Mask) (roundrect_rratio 0.188679)
      (net 8 "Net-(C1-Pad2)"))
    (pad 1 smd roundrect (at -1.5625 0 270) (size 1.325 2.7) (layers F.Cu F.Paste F.Mask) (roundrect_rratio 0.188679)
      (net 20 "Net-(C13-Pad1)"))
    (model ${KISYS3DMOD}/Capacitor_SMD.3dshapes/C_1210_3225Metric.wrl
      (at (xyz 0 0 0))
      (scale (xyz 1 1 1))
      (rotate (xyz 0 0 0))
    )
  )

  (module Capacitor_SMD:C_1210_3225Metric_Pad1.33x2.70mm_HandSolder (layer F.Cu) (tedit 5F68FEEF) (tstamp 62390384)
    (at 77.47 75.2225 270)
    (descr "Capacitor SMD 1210 (3225 Metric), square (rectangular) end terminal, IPC_7351 nominal with elongated pad for handsoldering. (Body size source: IPC-SM-782 page 76, https://www.pcb-3d.com/wordpress/wp-content/uploads/ipc-sm-782a_amendment_1_and_2.pdf), generated with kicad-footprint-generator")
    (tags "capacitor handsolder")
    (path /618E63E8)
    (attr smd)
    (fp_text reference C12 (at 0 -2.3 90) (layer F.SilkS)
      (effects (font (size 1 1) (thickness 0.15)))
    )
    (fp_text value 10uF (at 0 2.3 90) (layer F.Fab)
      (effects (font (size 1 1) (thickness 0.15)))
    )
    (fp_line (start 2.48 1.6) (end -2.48 1.6) (layer F.CrtYd) (width 0.05))
    (fp_line (start 2.48 -1.6) (end 2.48 1.6) (layer F.CrtYd) (width 0.05))
    (fp_line (start -2.48 -1.6) (end 2.48 -1.6) (layer F.CrtYd) (width 0.05))
    (fp_line (start -2.48 1.6) (end -2.48 -1.6) (layer F.CrtYd) (width 0.05))
    (fp_line (start -0.711252 1.36) (end 0.711252 1.36) (layer F.SilkS) (width 0.12))
    (fp_line (start -0.711252 -1.36) (end 0.711252 -1.36) (layer F.SilkS) (width 0.12))
    (fp_line (start 1.6 1.25) (end -1.6 1.25) (layer F.Fab) (width 0.1))
    (fp_line (start 1.6 -1.25) (end 1.6 1.25) (layer F.Fab) (width 0.1))
    (fp_line (start -1.6 -1.25) (end 1.6 -1.25) (layer F.Fab) (width 0.1))
    (fp_line (start -1.6 1.25) (end -1.6 -1.25) (layer F.Fab) (width 0.1))
    (fp_text user %R (at 0 0 90) (layer F.Fab)
      (effects (font (size 0.8 0.8) (thickness 0.12)))
    )
    (pad 2 smd roundrect (at 1.5625 0 270) (size 1.325 2.7) (layers F.Cu F.Paste F.Mask) (roundrect_rratio 0.188679)
      (net 8 "Net-(C1-Pad2)"))
    (pad 1 smd roundrect (at -1.5625 0 270) (size 1.325 2.7) (layers F.Cu F.Paste F.Mask) (roundrect_rratio 0.188679)
      (net 1 "Net-(C10-Pad1)"))
    (model ${KISYS3DMOD}/Capacitor_SMD.3dshapes/C_1210_3225Metric.wrl
      (at (xyz 0 0 0))
      (scale (xyz 1 1 1))
      (rotate (xyz 0 0 0))
    )
  )

  (module Capacitor_SMD:C_1210_3225Metric_Pad1.33x2.70mm_HandSolder (layer F.Cu) (tedit 5F68FEEF) (tstamp 62390373)
    (at 77.47 63.1575 270)
    (descr "Capacitor SMD 1210 (3225 Metric), square (rectangular) end terminal, IPC_7351 nominal with elongated pad for handsoldering. (Body size source: IPC-SM-782 page 76, https://www.pcb-3d.com/wordpress/wp-content/uploads/ipc-sm-782a_amendment_1_and_2.pdf), generated with kicad-footprint-generator")
    (tags "capacitor handsolder")
    (path /618C397B)
    (attr smd)
    (fp_text reference C11 (at 0 -2.3 90) (layer F.SilkS)
      (effects (font (size 1 1) (thickness 0.15)))
    )
    (fp_text value 10uF (at 0 2.3 90) (layer F.Fab)
      (effects (font (size 1 1) (thickness 0.15)))
    )
    (fp_line (start 2.48 1.6) (end -2.48 1.6) (layer F.CrtYd) (width 0.05))
    (fp_line (start 2.48 -1.6) (end 2.48 1.6) (layer F.CrtYd) (width 0.05))
    (fp_line (start -2.48 -1.6) (end 2.48 -1.6) (layer F.CrtYd) (width 0.05))
    (fp_line (start -2.48 1.6) (end -2.48 -1.6) (layer F.CrtYd) (width 0.05))
    (fp_line (start -0.711252 1.36) (end 0.711252 1.36) (layer F.SilkS) (width 0.12))
    (fp_line (start -0.711252 -1.36) (end 0.711252 -1.36) (layer F.SilkS) (width 0.12))
    (fp_line (start 1.6 1.25) (end -1.6 1.25) (layer F.Fab) (width 0.1))
    (fp_line (start 1.6 -1.25) (end 1.6 1.25) (layer F.Fab) (width 0.1))
    (fp_line (start -1.6 -1.25) (end 1.6 -1.25) (layer F.Fab) (width 0.1))
    (fp_line (start -1.6 1.25) (end -1.6 -1.25) (layer F.Fab) (width 0.1))
    (fp_text user %R (at 0 0 90) (layer F.Fab)
      (effects (font (size 0.8 0.8) (thickness 0.12)))
    )
    (pad 2 smd roundrect (at 1.5625 0 270) (size 1.325 2.7) (layers F.Cu F.Paste F.Mask) (roundrect_rratio 0.188679)
      (net 8 "Net-(C1-Pad2)"))
    (pad 1 smd roundrect (at -1.5625 0 270) (size 1.325 2.7) (layers F.Cu F.Paste F.Mask) (roundrect_rratio 0.188679)
      (net 1 "Net-(C10-Pad1)"))
    (model ${KISYS3DMOD}/Capacitor_SMD.3dshapes/C_1210_3225Metric.wrl
      (at (xyz 0 0 0))
      (scale (xyz 1 1 1))
      (rotate (xyz 0 0 0))
    )
  )

  (module Capacitor_SMD:C_1210_3225Metric_Pad1.33x2.70mm_HandSolder (layer F.Cu) (tedit 5F68FEEF) (tstamp 62390362)
    (at 71.12 75.2225 270)
    (descr "Capacitor SMD 1210 (3225 Metric), square (rectangular) end terminal, IPC_7351 nominal with elongated pad for handsoldering. (Body size source: IPC-SM-782 page 76, https://www.pcb-3d.com/wordpress/wp-content/uploads/ipc-sm-782a_amendment_1_and_2.pdf), generated with kicad-footprint-generator")
    (tags "capacitor handsolder")
    (path /618E63E2)
    (attr smd)
    (fp_text reference C10 (at 0 -2.3 90) (layer F.SilkS)
      (effects (font (size 1 1) (thickness 0.15)))
    )
    (fp_text value 0.1uF (at 0 2.3 90) (layer F.Fab)
      (effects (font (size 1 1) (thickness 0.15)))
    )
    (fp_line (start 2.48 1.6) (end -2.48 1.6) (layer F.CrtYd) (width 0.05))
    (fp_line (start 2.48 -1.6) (end 2.48 1.6) (layer F.CrtYd) (width 0.05))
    (fp_line (start -2.48 -1.6) (end 2.48 -1.6) (layer F.CrtYd) (width 0.05))
    (fp_line (start -2.48 1.6) (end -2.48 -1.6) (layer F.CrtYd) (width 0.05))
    (fp_line (start -0.711252 1.36) (end 0.711252 1.36) (layer F.SilkS) (width 0.12))
    (fp_line (start -0.711252 -1.36) (end 0.711252 -1.36) (layer F.SilkS) (width 0.12))
    (fp_line (start 1.6 1.25) (end -1.6 1.25) (layer F.Fab) (width 0.1))
    (fp_line (start 1.6 -1.25) (end 1.6 1.25) (layer F.Fab) (width 0.1))
    (fp_line (start -1.6 -1.25) (end 1.6 -1.25) (layer F.Fab) (width 0.1))
    (fp_line (start -1.6 1.25) (end -1.6 -1.25) (layer F.Fab) (width 0.1))
    (fp_text user %R (at 0 0 90) (layer F.Fab)
      (effects (font (size 0.8 0.8) (thickness 0.12)))
    )
    (pad 2 smd roundrect (at 1.5625 0 270) (size 1.325 2.7) (layers F.Cu F.Paste F.Mask) (roundrect_rratio 0.188679)
      (net 8 "Net-(C1-Pad2)"))
    (pad 1 smd roundrect (at -1.5625 0 270) (size 1.325 2.7) (layers F.Cu F.Paste F.Mask) (roundrect_rratio 0.188679)
      (net 1 "Net-(C10-Pad1)"))
    (model ${KISYS3DMOD}/Capacitor_SMD.3dshapes/C_1210_3225Metric.wrl
      (at (xyz 0 0 0))
      (scale (xyz 1 1 1))
      (rotate (xyz 0 0 0))
    )
  )

  (module Capacitor_SMD:C_1210_3225Metric_Pad1.33x2.70mm_HandSolder (layer F.Cu) (tedit 5F68FEEF) (tstamp 62390351)
    (at 71.12 63.1575 270)
    (descr "Capacitor SMD 1210 (3225 Metric), square (rectangular) end terminal, IPC_7351 nominal with elongated pad for handsoldering. (Body size source: IPC-SM-782 page 76, https://www.pcb-3d.com/wordpress/wp-content/uploads/ipc-sm-782a_amendment_1_and_2.pdf), generated with kicad-footprint-generator")
    (tags "capacitor handsolder")
    (path /618BFBAC)
    (attr smd)
    (fp_text reference C9 (at 0 -2.3 90) (layer F.SilkS)
      (effects (font (size 1 1) (thickness 0.15)))
    )
    (fp_text value 0.1uF (at 0 2.3 90) (layer F.Fab)
      (effects (font (size 1 1) (thickness 0.15)))
    )
    (fp_line (start 2.48 1.6) (end -2.48 1.6) (layer F.CrtYd) (width 0.05))
    (fp_line (start 2.48 -1.6) (end 2.48 1.6) (layer F.CrtYd) (width 0.05))
    (fp_line (start -2.48 -1.6) (end 2.48 -1.6) (layer F.CrtYd) (width 0.05))
    (fp_line (start -2.48 1.6) (end -2.48 -1.6) (layer F.CrtYd) (width 0.05))
    (fp_line (start -0.711252 1.36) (end 0.711252 1.36) (layer F.SilkS) (width 0.12))
    (fp_line (start -0.711252 -1.36) (end 0.711252 -1.36) (layer F.SilkS) (width 0.12))
    (fp_line (start 1.6 1.25) (end -1.6 1.25) (layer F.Fab) (width 0.1))
    (fp_line (start 1.6 -1.25) (end 1.6 1.25) (layer F.Fab) (width 0.1))
    (fp_line (start -1.6 -1.25) (end 1.6 -1.25) (layer F.Fab) (width 0.1))
    (fp_line (start -1.6 1.25) (end -1.6 -1.25) (layer F.Fab) (width 0.1))
    (fp_text user %R (at 0 0 90) (layer F.Fab)
      (effects (font (size 0.8 0.8) (thickness 0.12)))
    )
    (pad 2 smd roundrect (at 1.5625 0 270) (size 1.325 2.7) (layers F.Cu F.Paste F.Mask) (roundrect_rratio 0.188679)
      (net 8 "Net-(C1-Pad2)"))
    (pad 1 smd roundrect (at -1.5625 0 270) (size 1.325 2.7) (layers F.Cu F.Paste F.Mask) (roundrect_rratio 0.188679)
      (net 1 "Net-(C10-Pad1)"))
    (model ${KISYS3DMOD}/Capacitor_SMD.3dshapes/C_1210_3225Metric.wrl
      (at (xyz 0 0 0))
      (scale (xyz 1 1 1))
      (rotate (xyz 0 0 0))
    )
  )

  (module Capacitor_SMD:C_1210_3225Metric_Pad1.33x2.70mm_HandSolder (layer F.Cu) (tedit 5F68FEEF) (tstamp 62390340)
    (at 46.99 70.7775 270)
    (descr "Capacitor SMD 1210 (3225 Metric), square (rectangular) end terminal, IPC_7351 nominal with elongated pad for handsoldering. (Body size source: IPC-SM-782 page 76, https://www.pcb-3d.com/wordpress/wp-content/uploads/ipc-sm-782a_amendment_1_and_2.pdf), generated with kicad-footprint-generator")
    (tags "capacitor handsolder")
    (path /6188F557)
    (attr smd)
    (fp_text reference C8 (at 0 -2.3 90) (layer F.SilkS)
      (effects (font (size 1 1) (thickness 0.15)))
    )
    (fp_text value 0.1uF (at 0 2.3 90) (layer F.Fab)
      (effects (font (size 1 1) (thickness 0.15)))
    )
    (fp_line (start 2.48 1.6) (end -2.48 1.6) (layer F.CrtYd) (width 0.05))
    (fp_line (start 2.48 -1.6) (end 2.48 1.6) (layer F.CrtYd) (width 0.05))
    (fp_line (start -2.48 -1.6) (end 2.48 -1.6) (layer F.CrtYd) (width 0.05))
    (fp_line (start -2.48 1.6) (end -2.48 -1.6) (layer F.CrtYd) (width 0.05))
    (fp_line (start -0.711252 1.36) (end 0.711252 1.36) (layer F.SilkS) (width 0.12))
    (fp_line (start -0.711252 -1.36) (end 0.711252 -1.36) (layer F.SilkS) (width 0.12))
    (fp_line (start 1.6 1.25) (end -1.6 1.25) (layer F.Fab) (width 0.1))
    (fp_line (start 1.6 -1.25) (end 1.6 1.25) (layer F.Fab) (width 0.1))
    (fp_line (start -1.6 -1.25) (end 1.6 -1.25) (layer F.Fab) (width 0.1))
    (fp_line (start -1.6 1.25) (end -1.6 -1.25) (layer F.Fab) (width 0.1))
    (fp_text user %R (at 0 0 90) (layer F.Fab)
      (effects (font (size 0.8 0.8) (thickness 0.12)))
    )
    (pad 2 smd roundrect (at 1.5625 0 270) (size 1.325 2.7) (layers F.Cu F.Paste F.Mask) (roundrect_rratio 0.188679)
      (net 8 "Net-(C1-Pad2)"))
    (pad 1 smd roundrect (at -1.5625 0 270) (size 1.325 2.7) (layers F.Cu F.Paste F.Mask) (roundrect_rratio 0.188679)
      (net 20 "Net-(C13-Pad1)"))
    (model ${KISYS3DMOD}/Capacitor_SMD.3dshapes/C_1210_3225Metric.wrl
      (at (xyz 0 0 0))
      (scale (xyz 1 1 1))
      (rotate (xyz 0 0 0))
    )
  )

  (module Capacitor_SMD:C_1210_3225Metric_Pad1.33x2.70mm_HandSolder (layer F.Cu) (tedit 5F68FEEF) (tstamp 6239032F)
    (at 46.99 58.7625 270)
    (descr "Capacitor SMD 1210 (3225 Metric), square (rectangular) end terminal, IPC_7351 nominal with elongated pad for handsoldering. (Body size source: IPC-SM-782 page 76, https://www.pcb-3d.com/wordpress/wp-content/uploads/ipc-sm-782a_amendment_1_and_2.pdf), generated with kicad-footprint-generator")
    (tags "capacitor handsolder")
    (path /6188A699)
    (attr smd)
    (fp_text reference C7 (at 0 -2.3 90) (layer F.SilkS)
      (effects (font (size 1 1) (thickness 0.15)))
    )
    (fp_text value 0.1uF (at 0 2.3 90) (layer F.Fab)
      (effects (font (size 1 1) (thickness 0.15)))
    )
    (fp_line (start 2.48 1.6) (end -2.48 1.6) (layer F.CrtYd) (width 0.05))
    (fp_line (start 2.48 -1.6) (end 2.48 1.6) (layer F.CrtYd) (width 0.05))
    (fp_line (start -2.48 -1.6) (end 2.48 -1.6) (layer F.CrtYd) (width 0.05))
    (fp_line (start -2.48 1.6) (end -2.48 -1.6) (layer F.CrtYd) (width 0.05))
    (fp_line (start -0.711252 1.36) (end 0.711252 1.36) (layer F.SilkS) (width 0.12))
    (fp_line (start -0.711252 -1.36) (end 0.711252 -1.36) (layer F.SilkS) (width 0.12))
    (fp_line (start 1.6 1.25) (end -1.6 1.25) (layer F.Fab) (width 0.1))
    (fp_line (start 1.6 -1.25) (end 1.6 1.25) (layer F.Fab) (width 0.1))
    (fp_line (start -1.6 -1.25) (end 1.6 -1.25) (layer F.Fab) (width 0.1))
    (fp_line (start -1.6 1.25) (end -1.6 -1.25) (layer F.Fab) (width 0.1))
    (fp_text user %R (at 0 0 90) (layer F.Fab)
      (effects (font (size 0.8 0.8) (thickness 0.12)))
    )
    (pad 2 smd roundrect (at 1.5625 0 270) (size 1.325 2.7) (layers F.Cu F.Paste F.Mask) (roundrect_rratio 0.188679)
      (net 8 "Net-(C1-Pad2)"))
    (pad 1 smd roundrect (at -1.5625 0 270) (size 1.325 2.7) (layers F.Cu F.Paste F.Mask) (roundrect_rratio 0.188679)
      (net 20 "Net-(C13-Pad1)"))
    (model ${KISYS3DMOD}/Capacitor_SMD.3dshapes/C_1210_3225Metric.wrl
      (at (xyz 0 0 0))
      (scale (xyz 1 1 1))
      (rotate (xyz 0 0 0))
    )
  )

  (module Capacitor_SMD:C_1206_3216Metric_Pad1.33x1.80mm_HandSolder (layer F.Cu) (tedit 5F68FEEF) (tstamp 6239031E)
    (at 91.44 44.45 270)
    (descr "Capacitor SMD 1206 (3216 Metric), square (rectangular) end terminal, IPC_7351 nominal with elongated pad for handsoldering. (Body size source: IPC-SM-782 page 76, https://www.pcb-3d.com/wordpress/wp-content/uploads/ipc-sm-782a_amendment_1_and_2.pdf), generated with kicad-footprint-generator")
    (tags "capacitor handsolder")
    (path /61C7A2BF)
    (attr smd)
    (fp_text reference C6 (at 0 -1.85 90) (layer F.SilkS)
      (effects (font (size 1 1) (thickness 0.15)))
    )
    (fp_text value 1uF (at 0 1.85 90) (layer F.Fab)
      (effects (font (size 1 1) (thickness 0.15)))
    )
    (fp_line (start 2.48 1.15) (end -2.48 1.15) (layer F.CrtYd) (width 0.05))
    (fp_line (start 2.48 -1.15) (end 2.48 1.15) (layer F.CrtYd) (width 0.05))
    (fp_line (start -2.48 -1.15) (end 2.48 -1.15) (layer F.CrtYd) (width 0.05))
    (fp_line (start -2.48 1.15) (end -2.48 -1.15) (layer F.CrtYd) (width 0.05))
    (fp_line (start -0.711252 0.91) (end 0.711252 0.91) (layer F.SilkS) (width 0.12))
    (fp_line (start -0.711252 -0.91) (end 0.711252 -0.91) (layer F.SilkS) (width 0.12))
    (fp_line (start 1.6 0.8) (end -1.6 0.8) (layer F.Fab) (width 0.1))
    (fp_line (start 1.6 -0.8) (end 1.6 0.8) (layer F.Fab) (width 0.1))
    (fp_line (start -1.6 -0.8) (end 1.6 -0.8) (layer F.Fab) (width 0.1))
    (fp_line (start -1.6 0.8) (end -1.6 -0.8) (layer F.Fab) (width 0.1))
    (fp_text user %R (at 0 0 90) (layer F.Fab)
      (effects (font (size 0.8 0.8) (thickness 0.12)))
    )
    (pad 2 smd roundrect (at 1.5625 0 270) (size 1.325 1.8) (layers F.Cu F.Paste F.Mask) (roundrect_rratio 0.188679)
      (net 8 "Net-(C1-Pad2)"))
    (pad 1 smd roundrect (at -1.5625 0 270) (size 1.325 1.8) (layers F.Cu F.Paste F.Mask) (roundrect_rratio 0.188679)
      (net 20 "Net-(C13-Pad1)"))
    (model ${KISYS3DMOD}/Capacitor_SMD.3dshapes/C_1206_3216Metric.wrl
      (at (xyz 0 0 0))
      (scale (xyz 1 1 1))
      (rotate (xyz 0 0 0))
    )
  )

  (module Capacitor_SMD:C_1210_3225Metric_Pad1.33x2.70mm_HandSolder (layer F.Cu) (tedit 5F68FEEF) (tstamp 623902FC)
    (at 87.63 44.45 270)
    (descr "Capacitor SMD 1210 (3225 Metric), square (rectangular) end terminal, IPC_7351 nominal with elongated pad for handsoldering. (Body size source: IPC-SM-782 page 76, https://www.pcb-3d.com/wordpress/wp-content/uploads/ipc-sm-782a_amendment_1_and_2.pdf), generated with kicad-footprint-generator")
    (tags "capacitor handsolder")
    (path /61C7A2B9)
    (attr smd)
    (fp_text reference C4 (at 0 -2.3 90) (layer F.SilkS)
      (effects (font (size 1 1) (thickness 0.15)))
    )
    (fp_text value 0.1uF (at 0 2.3 90) (layer F.Fab)
      (effects (font (size 1 1) (thickness 0.15)))
    )
    (fp_line (start 2.48 1.6) (end -2.48 1.6) (layer F.CrtYd) (width 0.05))
    (fp_line (start 2.48 -1.6) (end 2.48 1.6) (layer F.CrtYd) (width 0.05))
    (fp_line (start -2.48 -1.6) (end 2.48 -1.6) (layer F.CrtYd) (width 0.05))
    (fp_line (start -2.48 1.6) (end -2.48 -1.6) (layer F.CrtYd) (width 0.05))
    (fp_line (start -0.711252 1.36) (end 0.711252 1.36) (layer F.SilkS) (width 0.12))
    (fp_line (start -0.711252 -1.36) (end 0.711252 -1.36) (layer F.SilkS) (width 0.12))
    (fp_line (start 1.6 1.25) (end -1.6 1.25) (layer F.Fab) (width 0.1))
    (fp_line (start 1.6 -1.25) (end 1.6 1.25) (layer F.Fab) (width 0.1))
    (fp_line (start -1.6 -1.25) (end 1.6 -1.25) (layer F.Fab) (width 0.1))
    (fp_line (start -1.6 1.25) (end -1.6 -1.25) (layer F.Fab) (width 0.1))
    (fp_text user %R (at 0 0 90) (layer F.Fab)
      (effects (font (size 0.8 0.8) (thickness 0.12)))
    )
    (pad 2 smd roundrect (at 1.5625 0 270) (size 1.325 2.7) (layers F.Cu F.Paste F.Mask) (roundrect_rratio 0.188679)
      (net 8 "Net-(C1-Pad2)"))
    (pad 1 smd roundrect (at -1.5625 0 270) (size 1.325 2.7) (layers F.Cu F.Paste F.Mask) (roundrect_rratio 0.188679)
      (net 20 "Net-(C13-Pad1)"))
    (model ${KISYS3DMOD}/Capacitor_SMD.3dshapes/C_1210_3225Metric.wrl
      (at (xyz 0 0 0))
      (scale (xyz 1 1 1))
      (rotate (xyz 0 0 0))
    )
  )

  (module Capacitor_THT:CP_Radial_D12.5mm_P5.00mm (layer F.Cu) (tedit 5AE50EF1) (tstamp 623902DA)
    (at 151.765 66.675)
    (descr "CP, Radial series, Radial, pin pitch=5.00mm, , diameter=12.5mm, Electrolytic Capacitor")
    (tags "CP Radial series Radial pin pitch 5.00mm  diameter 12.5mm Electrolytic Capacitor")
    (path /61E820DC)
    (fp_text reference C2 (at 2.5 -7.5) (layer F.SilkS)
      (effects (font (size 1 1) (thickness 0.15)))
    )
    (fp_text value "high 100 uF" (at 2.5 7.5) (layer F.Fab)
      (effects (font (size 1 1) (thickness 0.15)))
    )
    (fp_line (start -3.692082 -4.2) (end -3.692082 -2.95) (layer F.SilkS) (width 0.12))
    (fp_line (start -4.317082 -3.575) (end -3.067082 -3.575) (layer F.SilkS) (width 0.12))
    (fp_line (start 8.861 -0.317) (end 8.861 0.317) (layer F.SilkS) (width 0.12))
    (fp_line (start 8.821 -0.757) (end 8.821 0.757) (layer F.SilkS) (width 0.12))
    (fp_line (start 8.781 -1.028) (end 8.781 1.028) (layer F.SilkS) (width 0.12))
    (fp_line (start 8.741 -1.241) (end 8.741 1.241) (layer F.SilkS) (width 0.12))
    (fp_line (start 8.701 -1.422) (end 8.701 1.422) (layer F.SilkS) (width 0.12))
    (fp_line (start 8.661 -1.583) (end 8.661 1.583) (layer F.SilkS) (width 0.12))
    (fp_line (start 8.621 -1.728) (end 8.621 1.728) (layer F.SilkS) (width 0.12))
    (fp_line (start 8.581 -1.861) (end 8.581 1.861) (layer F.SilkS) (width 0.12))
    (fp_line (start 8.541 -1.984) (end 8.541 1.984) (layer F.SilkS) (width 0.12))
    (fp_line (start 8.501 -2.1) (end 8.501 2.1) (layer F.SilkS) (width 0.12))
    (fp_line (start 8.461 -2.209) (end 8.461 2.209) (layer F.SilkS) (width 0.12))
    (fp_line (start 8.421 -2.312) (end 8.421 2.312) (layer F.SilkS) (width 0.12))
    (fp_line (start 8.381 -2.41) (end 8.381 2.41) (layer F.SilkS) (width 0.12))
    (fp_line (start 8.341 -2.504) (end 8.341 2.504) (layer F.SilkS) (width 0.12))
    (fp_line (start 8.301 -2.594) (end 8.301 2.594) (layer F.SilkS) (width 0.12))
    (fp_line (start 8.261 -2.681) (end 8.261 2.681) (layer F.SilkS) (width 0.12))
    (fp_line (start 8.221 -2.764) (end 8.221 2.764) (layer F.SilkS) (width 0.12))
    (fp_line (start 8.181 -2.844) (end 8.181 2.844) (layer F.SilkS) (width 0.12))
    (fp_line (start 8.141 -2.921) (end 8.141 2.921) (layer F.SilkS) (width 0.12))
    (fp_line (start 8.101 -2.996) (end 8.101 2.996) (layer F.SilkS) (width 0.12))
    (fp_line (start 8.061 -3.069) (end 8.061 3.069) (layer F.SilkS) (width 0.12))
    (fp_line (start 8.021 -3.14) (end 8.021 3.14) (layer F.SilkS) (width 0.12))
    (fp_line (start 7.981 -3.208) (end 7.981 3.208) (layer F.SilkS) (width 0.12))
    (fp_line (start 7.941 -3.275) (end 7.941 3.275) (layer F.SilkS) (width 0.12))
    (fp_line (start 7.901 -3.339) (end 7.901 3.339) (layer F.SilkS) (width 0.12))
    (fp_line (start 7.861 -3.402) (end 7.861 3.402) (layer F.SilkS) (width 0.12))
    (fp_line (start 7.821 -3.464) (end 7.821 3.464) (layer F.SilkS) (width 0.12))
    (fp_line (start 7.781 -3.524) (end 7.781 3.524) (layer F.SilkS) (width 0.12))
    (fp_line (start 7.741 -3.583) (end 7.741 3.583) (layer F.SilkS) (width 0.12))
    (fp_line (start 7.701 -3.64) (end 7.701 3.64) (layer F.SilkS) (width 0.12))
    (fp_line (start 7.661 -3.696) (end 7.661 3.696) (layer F.SilkS) (width 0.12))
    (fp_line (start 7.621 -3.75) (end 7.621 3.75) (layer F.SilkS) (width 0.12))
    (fp_line (start 7.581 -3.804) (end 7.581 3.804) (layer F.SilkS) (width 0.12))
    (fp_line (start 7.541 -3.856) (end 7.541 3.856) (layer F.SilkS) (width 0.12))
    (fp_line (start 7.501 -3.907) (end 7.501 3.907) (layer F.SilkS) (width 0.12))
    (fp_line (start 7.461 -3.957) (end 7.461 3.957) (layer F.SilkS) (width 0.12))
    (fp_line (start 7.421 -4.007) (end 7.421 4.007) (layer F.SilkS) (width 0.12))
    (fp_line (start 7.381 -4.055) (end 7.381 4.055) (layer F.SilkS) (width 0.12))
    (fp_line (start 7.341 -4.102) (end 7.341 4.102) (layer F.SilkS) (width 0.12))
    (fp_line (start 7.301 -4.148) (end 7.301 4.148) (layer F.SilkS) (width 0.12))
    (fp_line (start 7.261 -4.194) (end 7.261 4.194) (layer F.SilkS) (width 0.12))
    (fp_line (start 7.221 -4.238) (end 7.221 4.238) (layer F.SilkS) (width 0.12))
    (fp_line (start 7.181 -4.282) (end 7.181 4.282) (layer F.SilkS) (width 0.12))
    (fp_line (start 7.141 -4.325) (end 7.141 4.325) (layer F.SilkS) (width 0.12))
    (fp_line (start 7.101 -4.367) (end 7.101 4.367) (layer F.SilkS) (width 0.12))
    (fp_line (start 7.061 -4.408) (end 7.061 4.408) (layer F.SilkS) (width 0.12))
    (fp_line (start 7.021 -4.449) (end 7.021 4.449) (layer F.SilkS) (width 0.12))
    (fp_line (start 6.981 -4.489) (end 6.981 4.489) (layer F.SilkS) (width 0.12))
    (fp_line (start 6.941 -4.528) (end 6.941 4.528) (layer F.SilkS) (width 0.12))
    (fp_line (start 6.901 -4.567) (end 6.901 4.567) (layer F.SilkS) (width 0.12))
    (fp_line (start 6.861 -4.605) (end 6.861 4.605) (layer F.SilkS) (width 0.12))
    (fp_line (start 6.821 -4.642) (end 6.821 4.642) (layer F.SilkS) (width 0.12))
    (fp_line (start 6.781 -4.678) (end 6.781 4.678) (layer F.SilkS) (width 0.12))
    (fp_line (start 6.741 -4.714) (end 6.741 4.714) (layer F.SilkS) (width 0.12))
    (fp_line (start 6.701 -4.75) (end 6.701 4.75) (layer F.SilkS) (width 0.12))
    (fp_line (start 6.661 -4.785) (end 6.661 4.785) (layer F.SilkS) (width 0.12))
    (fp_line (start 6.621 -4.819) (end 6.621 4.819) (layer F.SilkS) (width 0.12))
    (fp_line (start 6.581 -4.852) (end 6.581 4.852) (layer F.SilkS) (width 0.12))
    (fp_line (start 6.541 -4.885) (end 6.541 4.885) (layer F.SilkS) (width 0.12))
    (fp_line (start 6.501 -4.918) (end 6.501 4.918) (layer F.SilkS) (width 0.12))
    (fp_line (start 6.461 -4.95) (end 6.461 4.95) (layer F.SilkS) (width 0.12))
    (fp_line (start 6.421 1.44) (end 6.421 4.982) (layer F.SilkS) (width 0.12))
    (fp_line (start 6.421 -4.982) (end 6.421 -1.44) (layer F.SilkS) (width 0.12))
    (fp_line (start 6.381 1.44) (end 6.381 5.012) (layer F.SilkS) (width 0.12))
    (fp_line (start 6.381 -5.012) (end 6.381 -1.44) (layer F.SilkS) (width 0.12))
    (fp_line (start 6.341 1.44) (end 6.341 5.043) (layer F.SilkS) (width 0.12))
    (fp_line (start 6.341 -5.043) (end 6.341 -1.44) (layer F.SilkS) (width 0.12))
    (fp_line (start 6.301 1.44) (end 6.301 5.073) (layer F.SilkS) (width 0.12))
    (fp_line (start 6.301 -5.073) (end 6.301 -1.44) (layer F.SilkS) (width 0.12))
    (fp_line (start 6.261 1.44) (end 6.261 5.102) (layer F.SilkS) (width 0.12))
    (fp_line (start 6.261 -5.102) (end 6.261 -1.44) (layer F.SilkS) (width 0.12))
    (fp_line (start 6.221 1.44) (end 6.221 5.131) (layer F.SilkS) (width 0.12))
    (fp_line (start 6.221 -5.131) (end 6.221 -1.44) (layer F.SilkS) (width 0.12))
    (fp_line (start 6.181 1.44) (end 6.181 5.16) (layer F.SilkS) (width 0.12))
    (fp_line (start 6.181 -5.16) (end 6.181 -1.44) (layer F.SilkS) (width 0.12))
    (fp_line (start 6.141 1.44) (end 6.141 5.188) (layer F.SilkS) (width 0.12))
    (fp_line (start 6.141 -5.188) (end 6.141 -1.44) (layer F.SilkS) (width 0.12))
    (fp_line (start 6.101 1.44) (end 6.101 5.216) (layer F.SilkS) (width 0.12))
    (fp_line (start 6.101 -5.216) (end 6.101 -1.44) (layer F.SilkS) (width 0.12))
    (fp_line (start 6.061 1.44) (end 6.061 5.243) (layer F.SilkS) (width 0.12))
    (fp_line (start 6.061 -5.243) (end 6.061 -1.44) (layer F.SilkS) (width 0.12))
    (fp_line (start 6.021 1.44) (end 6.021 5.27) (layer F.SilkS) (width 0.12))
    (fp_line (start 6.021 -5.27) (end 6.021 -1.44) (layer F.SilkS) (width 0.12))
    (fp_line (start 5.981 1.44) (end 5.981 5.296) (layer F.SilkS) (width 0.12))
    (fp_line (start 5.981 -5.296) (end 5.981 -1.44) (layer F.SilkS) (width 0.12))
    (fp_line (start 5.941 1.44) (end 5.941 5.322) (layer F.SilkS) (width 0.12))
    (fp_line (start 5.941 -5.322) (end 5.941 -1.44) (layer F.SilkS) (width 0.12))
    (fp_line (start 5.901 1.44) (end 5.901 5.347) (layer F.SilkS) (width 0.12))
    (fp_line (start 5.901 -5.347) (end 5.901 -1.44) (layer F.SilkS) (width 0.12))
    (fp_line (start 5.861 1.44) (end 5.861 5.372) (layer F.SilkS) (width 0.12))
    (fp_line (start 5.861 -5.372) (end 5.861 -1.44) (layer F.SilkS) (width 0.12))
    (fp_line (start 5.821 1.44) (end 5.821 5.397) (layer F.SilkS) (width 0.12))
    (fp_line (start 5.821 -5.397) (end 5.821 -1.44) (layer F.SilkS) (width 0.12))
    (fp_line (start 5.781 1.44) (end 5.781 5.421) (layer F.SilkS) (width 0.12))
    (fp_line (start 5.781 -5.421) (end 5.781 -1.44) (layer F.SilkS) (width 0.12))
    (fp_line (start 5.741 1.44) (end 5.741 5.445) (layer F.SilkS) (width 0.12))
    (fp_line (start 5.741 -5.445) (end 5.741 -1.44) (layer F.SilkS) (width 0.12))
    (fp_line (start 5.701 1.44) (end 5.701 5.468) (layer F.SilkS) (width 0.12))
    (fp_line (start 5.701 -5.468) (end 5.701 -1.44) (layer F.SilkS) (width 0.12))
    (fp_line (start 5.661 1.44) (end 5.661 5.491) (layer F.SilkS) (width 0.12))
    (fp_line (start 5.661 -5.491) (end 5.661 -1.44) (layer F.SilkS) (width 0.12))
    (fp_line (start 5.621 1.44) (end 5.621 5.514) (layer F.SilkS) (width 0.12))
    (fp_line (start 5.621 -5.514) (end 5.621 -1.44) (layer F.SilkS) (width 0.12))
    (fp_line (start 5.581 1.44) (end 5.581 5.536) (layer F.SilkS) (width 0.12))
    (fp_line (start 5.581 -5.536) (end 5.581 -1.44) (layer F.SilkS) (width 0.12))
    (fp_line (start 5.541 1.44) (end 5.541 5.558) (layer F.SilkS) (width 0.12))
    (fp_line (start 5.541 -5.558) (end 5.541 -1.44) (layer F.SilkS) (width 0.12))
    (fp_line (start 5.501 1.44) (end 5.501 5.58) (layer F.SilkS) (width 0.12))
    (fp_line (start 5.501 -5.58) (end 5.501 -1.44) (layer F.SilkS) (width 0.12))
    (fp_line (start 5.461 1.44) (end 5.461 5.601) (layer F.SilkS) (width 0.12))
    (fp_line (start 5.461 -5.601) (end 5.461 -1.44) (layer F.SilkS) (width 0.12))
    (fp_line (start 5.421 1.44) (end 5.421 5.622) (layer F.SilkS) (width 0.12))
    (fp_line (start 5.421 -5.622) (end 5.421 -1.44) (layer F.SilkS) (width 0.12))
    (fp_line (start 5.381 1.44) (end 5.381 5.642) (layer F.SilkS) (width 0.12))
    (fp_line (start 5.381 -5.642) (end 5.381 -1.44) (layer F.SilkS) (width 0.12))
    (fp_line (start 5.341 1.44) (end 5.341 5.662) (layer F.SilkS) (width 0.12))
    (fp_line (start 5.341 -5.662) (end 5.341 -1.44) (layer F.SilkS) (width 0.12))
    (fp_line (start 5.301 1.44) (end 5.301 5.682) (layer F.SilkS) (width 0.12))
    (fp_line (start 5.301 -5.682) (end 5.301 -1.44) (layer F.SilkS) (width 0.12))
    (fp_line (start 5.261 1.44) (end 5.261 5.702) (layer F.SilkS) (width 0.12))
    (fp_line (start 5.261 -5.702) (end 5.261 -1.44) (layer F.SilkS) (width 0.12))
    (fp_line (start 5.221 1.44) (end 5.221 5.721) (layer F.SilkS) (width 0.12))
    (fp_line (start 5.221 -5.721) (end 5.221 -1.44) (layer F.SilkS) (width 0.12))
    (fp_line (start 5.181 1.44) (end 5.181 5.739) (layer F.SilkS) (width 0.12))
    (fp_line (start 5.181 -5.739) (end 5.181 -1.44) (layer F.SilkS) (width 0.12))
    (fp_line (start 5.141 1.44) (end 5.141 5.758) (layer F.SilkS) (width 0.12))
    (fp_line (start 5.141 -5.758) (end 5.141 -1.44) (layer F.SilkS) (width 0.12))
    (fp_line (start 5.101 1.44) (end 5.101 5.776) (layer F.SilkS) (width 0.12))
    (fp_line (start 5.101 -5.776) (end 5.101 -1.44) (layer F.SilkS) (width 0.12))
    (fp_line (start 5.061 1.44) (end 5.061 5.793) (layer F.SilkS) (width 0.12))
    (fp_line (start 5.061 -5.793) (end 5.061 -1.44) (layer F.SilkS) (width 0.12))
    (fp_line (start 5.021 1.44) (end 5.021 5.811) (layer F.SilkS) (width 0.12))
    (fp_line (start 5.021 -5.811) (end 5.021 -1.44) (layer F.SilkS) (width 0.12))
    (fp_line (start 4.981 1.44) (end 4.981 5.828) (layer F.SilkS) (width 0.12))
    (fp_line (start 4.981 -5.828) (end 4.981 -1.44) (layer F.SilkS) (width 0.12))
    (fp_line (start 4.941 1.44) (end 4.941 5.845) (layer F.SilkS) (width 0.12))
    (fp_line (start 4.941 -5.845) (end 4.941 -1.44) (layer F.SilkS) (width 0.12))
    (fp_line (start 4.901 1.44) (end 4.901 5.861) (layer F.SilkS) (width 0.12))
    (fp_line (start 4.901 -5.861) (end 4.901 -1.44) (layer F.SilkS) (width 0.12))
    (fp_line (start 4.861 1.44) (end 4.861 5.877) (layer F.SilkS) (width 0.12))
    (fp_line (start 4.861 -5.877) (end 4.861 -1.44) (layer F.SilkS) (width 0.12))
    (fp_line (start 4.821 1.44) (end 4.821 5.893) (layer F.SilkS) (width 0.12))
    (fp_line (start 4.821 -5.893) (end 4.821 -1.44) (layer F.SilkS) (width 0.12))
    (fp_line (start 4.781 1.44) (end 4.781 5.908) (layer F.SilkS) (width 0.12))
    (fp_line (start 4.781 -5.908) (end 4.781 -1.44) (layer F.SilkS) (width 0.12))
    (fp_line (start 4.741 1.44) (end 4.741 5.924) (layer F.SilkS) (width 0.12))
    (fp_line (start 4.741 -5.924) (end 4.741 -1.44) (layer F.SilkS) (width 0.12))
    (fp_line (start 4.701 1.44) (end 4.701 5.939) (layer F.SilkS) (width 0.12))
    (fp_line (start 4.701 -5.939) (end 4.701 -1.44) (layer F.SilkS) (width 0.12))
    (fp_line (start 4.661 1.44) (end 4.661 5.953) (layer F.SilkS) (width 0.12))
    (fp_line (start 4.661 -5.953) (end 4.661 -1.44) (layer F.SilkS) (width 0.12))
    (fp_line (start 4.621 1.44) (end 4.621 5.967) (layer F.SilkS) (width 0.12))
    (fp_line (start 4.621 -5.967) (end 4.621 -1.44) (layer F.SilkS) (width 0.12))
    (fp_line (start 4.581 1.44) (end 4.581 5.981) (layer F.SilkS) (width 0.12))
    (fp_line (start 4.581 -5.981) (end 4.581 -1.44) (layer F.SilkS) (width 0.12))
    (fp_line (start 4.541 1.44) (end 4.541 5.995) (layer F.SilkS) (width 0.12))
    (fp_line (start 4.541 -5.995) (end 4.541 -1.44) (layer F.SilkS) (width 0.12))
    (fp_line (start 4.501 1.44) (end 4.501 6.008) (layer F.SilkS) (width 0.12))
    (fp_line (start 4.501 -6.008) (end 4.501 -1.44) (layer F.SilkS) (width 0.12))
    (fp_line (start 4.461 1.44) (end 4.461 6.021) (layer F.SilkS) (width 0.12))
    (fp_line (start 4.461 -6.021) (end 4.461 -1.44) (layer F.SilkS) (width 0.12))
    (fp_line (start 4.421 1.44) (end 4.421 6.034) (layer F.SilkS) (width 0.12))
    (fp_line (start 4.421 -6.034) (end 4.421 -1.44) (layer F.SilkS) (width 0.12))
    (fp_line (start 4.381 1.44) (end 4.381 6.047) (layer F.SilkS) (width 0.12))
    (fp_line (start 4.381 -6.047) (end 4.381 -1.44) (layer F.SilkS) (width 0.12))
    (fp_line (start 4.341 1.44) (end 4.341 6.059) (layer F.SilkS) (width 0.12))
    (fp_line (start 4.341 -6.059) (end 4.341 -1.44) (layer F.SilkS) (width 0.12))
    (fp_line (start 4.301 1.44) (end 4.301 6.071) (layer F.SilkS) (width 0.12))
    (fp_line (start 4.301 -6.071) (end 4.301 -1.44) (layer F.SilkS) (width 0.12))
    (fp_line (start 4.261 1.44) (end 4.261 6.083) (layer F.SilkS) (width 0.12))
    (fp_line (start 4.261 -6.083) (end 4.261 -1.44) (layer F.SilkS) (width 0.12))
    (fp_line (start 4.221 1.44) (end 4.221 6.094) (layer F.SilkS) (width 0.12))
    (fp_line (start 4.221 -6.094) (end 4.221 -1.44) (layer F.SilkS) (width 0.12))
    (fp_line (start 4.181 1.44) (end 4.181 6.105) (layer F.SilkS) (width 0.12))
    (fp_line (start 4.181 -6.105) (end 4.181 -1.44) (layer F.SilkS) (width 0.12))
    (fp_line (start 4.141 1.44) (end 4.141 6.116) (layer F.SilkS) (width 0.12))
    (fp_line (start 4.141 -6.116) (end 4.141 -1.44) (layer F.SilkS) (width 0.12))
    (fp_line (start 4.101 1.44) (end 4.101 6.126) (layer F.SilkS) (width 0.12))
    (fp_line (start 4.101 -6.126) (end 4.101 -1.44) (layer F.SilkS) (width 0.12))
    (fp_line (start 4.061 1.44) (end 4.061 6.137) (layer F.SilkS) (width 0.12))
    (fp_line (start 4.061 -6.137) (end 4.061 -1.44) (layer F.SilkS) (width 0.12))
    (fp_line (start 4.021 1.44) (end 4.021 6.146) (layer F.SilkS) (width 0.12))
    (fp_line (start 4.021 -6.146) (end 4.021 -1.44) (layer F.SilkS) (width 0.12))
    (fp_line (start 3.981 1.44) (end 3.981 6.156) (layer F.SilkS) (width 0.12))
    (fp_line (start 3.981 -6.156) (end 3.981 -1.44) (layer F.SilkS) (width 0.12))
    (fp_line (start 3.941 1.44) (end 3.941 6.166) (layer F.SilkS) (width 0.12))
    (fp_line (start 3.941 -6.166) (end 3.941 -1.44) (layer F.SilkS) (width 0.12))
    (fp_line (start 3.901 1.44) (end 3.901 6.175) (layer F.SilkS) (width 0.12))
    (fp_line (start 3.901 -6.175) (end 3.901 -1.44) (layer F.SilkS) (width 0.12))
    (fp_line (start 3.861 1.44) (end 3.861 6.184) (layer F.SilkS) (width 0.12))
    (fp_line (start 3.861 -6.184) (end 3.861 -1.44) (layer F.SilkS) (width 0.12))
    (fp_line (start 3.821 1.44) (end 3.821 6.192) (layer F.SilkS) (width 0.12))
    (fp_line (start 3.821 -6.192) (end 3.821 -1.44) (layer F.SilkS) (width 0.12))
    (fp_line (start 3.781 1.44) (end 3.781 6.201) (layer F.SilkS) (width 0.12))
    (fp_line (start 3.781 -6.201) (end 3.781 -1.44) (layer F.SilkS) (width 0.12))
    (fp_line (start 3.741 1.44) (end 3.741 6.209) (layer F.SilkS) (width 0.12))
    (fp_line (start 3.741 -6.209) (end 3.741 -1.44) (layer F.SilkS) (width 0.12))
    (fp_line (start 3.701 1.44) (end 3.701 6.216) (layer F.SilkS) (width 0.12))
    (fp_line (start 3.701 -6.216) (end 3.701 -1.44) (layer F.SilkS) (width 0.12))
    (fp_line (start 3.661 1.44) (end 3.661 6.224) (layer F.SilkS) (width 0.12))
    (fp_line (start 3.661 -6.224) (end 3.661 -1.44) (layer F.SilkS) (width 0.12))
    (fp_line (start 3.621 1.44) (end 3.621 6.231) (layer F.SilkS) (width 0.12))
    (fp_line (start 3.621 -6.231) (end 3.621 -1.44) (layer F.SilkS) (width 0.12))
    (fp_line (start 3.581 1.44) (end 3.581 6.238) (layer F.SilkS) (width 0.12))
    (fp_line (start 3.581 -6.238) (end 3.581 -1.44) (layer F.SilkS) (width 0.12))
    (fp_line (start 3.541 -6.245) (end 3.541 6.245) (layer F.SilkS) (width 0.12))
    (fp_line (start 3.501 -6.252) (end 3.501 6.252) (layer F.SilkS) (width 0.12))
    (fp_line (start 3.461 -6.258) (end 3.461 6.258) (layer F.SilkS) (width 0.12))
    (fp_line (start 3.421 -6.264) (end 3.421 6.264) (layer F.SilkS) (width 0.12))
    (fp_line (start 3.381 -6.269) (end 3.381 6.269) (layer F.SilkS) (width 0.12))
    (fp_line (start 3.341 -6.275) (end 3.341 6.275) (layer F.SilkS) (width 0.12))
    (fp_line (start 3.301 -6.28) (end 3.301 6.28) (layer F.SilkS) (width 0.12))
    (fp_line (start 3.261 -6.285) (end 3.261 6.285) (layer F.SilkS) (width 0.12))
    (fp_line (start 3.221 -6.29) (end 3.221 6.29) (layer F.SilkS) (width 0.12))
    (fp_line (start 3.18 -6.294) (end 3.18 6.294) (layer F.SilkS) (width 0.12))
    (fp_line (start 3.14 -6.298) (end 3.14 6.298) (layer F.SilkS) (width 0.12))
    (fp_line (start 3.1 -6.302) (end 3.1 6.302) (layer F.SilkS) (width 0.12))
    (fp_line (start 3.06 -6.306) (end 3.06 6.306) (layer F.SilkS) (width 0.12))
    (fp_line (start 3.02 -6.309) (end 3.02 6.309) (layer F.SilkS) (width 0.12))
    (fp_line (start 2.98 -6.312) (end 2.98 6.312) (layer F.SilkS) (width 0.12))
    (fp_line (start 2.94 -6.315) (end 2.94 6.315) (layer F.SilkS) (width 0.12))
    (fp_line (start 2.9 -6.318) (end 2.9 6.318) (layer F.SilkS) (width 0.12))
    (fp_line (start 2.86 -6.32) (end 2.86 6.32) (layer F.SilkS) (width 0.12))
    (fp_line (start 2.82 -6.322) (end 2.82 6.322) (layer F.SilkS) (width 0.12))
    (fp_line (start 2.78 -6.324) (end 2.78 6.324) (layer F.SilkS) (width 0.12))
    (fp_line (start 2.74 -6.326) (end 2.74 6.326) (layer F.SilkS) (width 0.12))
    (fp_line (start 2.7 -6.327) (end 2.7 6.327) (layer F.SilkS) (width 0.12))
    (fp_line (start 2.66 -6.328) (end 2.66 6.328) (layer F.SilkS) (width 0.12))
    (fp_line (start 2.62 -6.329) (end 2.62 6.329) (layer F.SilkS) (width 0.12))
    (fp_line (start 2.58 -6.33) (end 2.58 6.33) (layer F.SilkS) (width 0.12))
    (fp_line (start 2.54 -6.33) (end 2.54 6.33) (layer F.SilkS) (width 0.12))
    (fp_line (start 2.5 -6.33) (end 2.5 6.33) (layer F.SilkS) (width 0.12))
    (fp_line (start -2.241489 -3.3625) (end -2.241489 -2.1125) (layer F.Fab) (width 0.1))
    (fp_line (start -2.866489 -2.7375) (end -1.616489 -2.7375) (layer F.Fab) (width 0.1))
    (fp_circle (center 2.5 0) (end 9 0) (layer F.CrtYd) (width 0.05))
    (fp_circle (center 2.5 0) (end 8.87 0) (layer F.SilkS) (width 0.12))
    (fp_circle (center 2.5 0) (end 8.75 0) (layer F.Fab) (width 0.1))
    (fp_text user %R (at 2.5 0) (layer F.Fab)
      (effects (font (size 1 1) (thickness 0.15)))
    )
    (pad 2 thru_hole circle (at 5 0) (size 2.4 2.4) (drill 1.2) (layers *.Cu *.Mask)
      (net 8 "Net-(C1-Pad2)"))
    (pad 1 thru_hole rect (at 0 0) (size 2.4 2.4) (drill 1.2) (layers *.Cu *.Mask)
      (net 9 "Net-(C1-Pad1)"))
    (model ${KISYS3DMOD}/Capacitor_THT.3dshapes/CP_Radial_D12.5mm_P5.00mm.wrl
      (at (xyz 0 0 0))
      (scale (xyz 1 1 1))
      (rotate (xyz 0 0 0))
    )
  )

  (module Capacitor_THT:CP_Radial_D12.5mm_P5.00mm (layer F.Cu) (tedit 5AE50EF1) (tstamp 623901E4)
    (at 151.765 98.425)
    (descr "CP, Radial series, Radial, pin pitch=5.00mm, , diameter=12.5mm, Electrolytic Capacitor")
    (tags "CP Radial series Radial pin pitch 5.00mm  diameter 12.5mm Electrolytic Capacitor")
    (path /618B73EE)
    (fp_text reference C1 (at 2.5 -7.5) (layer F.SilkS)
      (effects (font (size 1 1) (thickness 0.15)))
    )
    (fp_text value "high 10 uF" (at 2.5 7.5) (layer F.Fab)
      (effects (font (size 1 1) (thickness 0.15)))
    )
    (fp_line (start -3.692082 -4.2) (end -3.692082 -2.95) (layer F.SilkS) (width 0.12))
    (fp_line (start -4.317082 -3.575) (end -3.067082 -3.575) (layer F.SilkS) (width 0.12))
    (fp_line (start 8.861 -0.317) (end 8.861 0.317) (layer F.SilkS) (width 0.12))
    (fp_line (start 8.821 -0.757) (end 8.821 0.757) (layer F.SilkS) (width 0.12))
    (fp_line (start 8.781 -1.028) (end 8.781 1.028) (layer F.SilkS) (width 0.12))
    (fp_line (start 8.741 -1.241) (end 8.741 1.241) (layer F.SilkS) (width 0.12))
    (fp_line (start 8.701 -1.422) (end 8.701 1.422) (layer F.SilkS) (width 0.12))
    (fp_line (start 8.661 -1.583) (end 8.661 1.583) (layer F.SilkS) (width 0.12))
    (fp_line (start 8.621 -1.728) (end 8.621 1.728) (layer F.SilkS) (width 0.12))
    (fp_line (start 8.581 -1.861) (end 8.581 1.861) (layer F.SilkS) (width 0.12))
    (fp_line (start 8.541 -1.984) (end 8.541 1.984) (layer F.SilkS) (width 0.12))
    (fp_line (start 8.501 -2.1) (end 8.501 2.1) (layer F.SilkS) (width 0.12))
    (fp_line (start 8.461 -2.209) (end 8.461 2.209) (layer F.SilkS) (width 0.12))
    (fp_line (start 8.421 -2.312) (end 8.421 2.312) (layer F.SilkS) (width 0.12))
    (fp_line (start 8.381 -2.41) (end 8.381 2.41) (layer F.SilkS) (width 0.12))
    (fp_line (start 8.341 -2.504) (end 8.341 2.504) (layer F.SilkS) (width 0.12))
    (fp_line (start 8.301 -2.594) (end 8.301 2.594) (layer F.SilkS) (width 0.12))
    (fp_line (start 8.261 -2.681) (end 8.261 2.681) (layer F.SilkS) (width 0.12))
    (fp_line (start 8.221 -2.764) (end 8.221 2.764) (layer F.SilkS) (width 0.12))
    (fp_line (start 8.181 -2.844) (end 8.181 2.844) (layer F.SilkS) (width 0.12))
    (fp_line (start 8.141 -2.921) (end 8.141 2.921) (layer F.SilkS) (width 0.12))
    (fp_line (start 8.101 -2.996) (end 8.101 2.996) (layer F.SilkS) (width 0.12))
    (fp_line (start 8.061 -3.069) (end 8.061 3.069) (layer F.SilkS) (width 0.12))
    (fp_line (start 8.021 -3.14) (end 8.021 3.14) (layer F.SilkS) (width 0.12))
    (fp_line (start 7.981 -3.208) (end 7.981 3.208) (layer F.SilkS) (width 0.12))
    (fp_line (start 7.941 -3.275) (end 7.941 3.275) (layer F.SilkS) (width 0.12))
    (fp_line (start 7.901 -3.339) (end 7.901 3.339) (layer F.SilkS) (width 0.12))
    (fp_line (start 7.861 -3.402) (end 7.861 3.402) (layer F.SilkS) (width 0.12))
    (fp_line (start 7.821 -3.464) (end 7.821 3.464) (layer F.SilkS) (width 0.12))
    (fp_line (start 7.781 -3.524) (end 7.781 3.524) (layer F.SilkS) (width 0.12))
    (fp_line (start 7.741 -3.583) (end 7.741 3.583) (layer F.SilkS) (width 0.12))
    (fp_line (start 7.701 -3.64) (end 7.701 3.64) (layer F.SilkS) (width 0.12))
    (fp_line (start 7.661 -3.696) (end 7.661 3.696) (layer F.SilkS) (width 0.12))
    (fp_line (start 7.621 -3.75) (end 7.621 3.75) (layer F.SilkS) (width 0.12))
    (fp_line (start 7.581 -3.804) (end 7.581 3.804) (layer F.SilkS) (width 0.12))
    (fp_line (start 7.541 -3.856) (end 7.541 3.856) (layer F.SilkS) (width 0.12))
    (fp_line (start 7.501 -3.907) (end 7.501 3.907) (layer F.SilkS) (width 0.12))
    (fp_line (start 7.461 -3.957) (end 7.461 3.957) (layer F.SilkS) (width 0.12))
    (fp_line (start 7.421 -4.007) (end 7.421 4.007) (layer F.SilkS) (width 0.12))
    (fp_line (start 7.381 -4.055) (end 7.381 4.055) (layer F.SilkS) (width 0.12))
    (fp_line (start 7.341 -4.102) (end 7.341 4.102) (layer F.SilkS) (width 0.12))
    (fp_line (start 7.301 -4.148) (end 7.301 4.148) (layer F.SilkS) (width 0.12))
    (fp_line (start 7.261 -4.194) (end 7.261 4.194) (layer F.SilkS) (width 0.12))
    (fp_line (start 7.221 -4.238) (end 7.221 4.238) (layer F.SilkS) (width 0.12))
    (fp_line (start 7.181 -4.282) (end 7.181 4.282) (layer F.SilkS) (width 0.12))
    (fp_line (start 7.141 -4.325) (end 7.141 4.325) (layer F.SilkS) (width 0.12))
    (fp_line (start 7.101 -4.367) (end 7.101 4.367) (layer F.SilkS) (width 0.12))
    (fp_line (start 7.061 -4.408) (end 7.061 4.408) (layer F.SilkS) (width 0.12))
    (fp_line (start 7.021 -4.449) (end 7.021 4.449) (layer F.SilkS) (width 0.12))
    (fp_line (start 6.981 -4.489) (end 6.981 4.489) (layer F.SilkS) (width 0.12))
    (fp_line (start 6.941 -4.528) (end 6.941 4.528) (layer F.SilkS) (width 0.12))
    (fp_line (start 6.901 -4.567) (end 6.901 4.567) (layer F.SilkS) (width 0.12))
    (fp_line (start 6.861 -4.605) (end 6.861 4.605) (layer F.SilkS) (width 0.12))
    (fp_line (start 6.821 -4.642) (end 6.821 4.642) (layer F.SilkS) (width 0.12))
    (fp_line (start 6.781 -4.678) (end 6.781 4.678) (layer F.SilkS) (width 0.12))
    (fp_line (start 6.741 -4.714) (end 6.741 4.714) (layer F.SilkS) (width 0.12))
    (fp_line (start 6.701 -4.75) (end 6.701 4.75) (layer F.SilkS) (width 0.12))
    (fp_line (start 6.661 -4.785) (end 6.661 4.785) (layer F.SilkS) (width 0.12))
    (fp_line (start 6.621 -4.819) (end 6.621 4.819) (layer F.SilkS) (width 0.12))
    (fp_line (start 6.581 -4.852) (end 6.581 4.852) (layer F.SilkS) (width 0.12))
    (fp_line (start 6.541 -4.885) (end 6.541 4.885) (layer F.SilkS) (width 0.12))
    (fp_line (start 6.501 -4.918) (end 6.501 4.918) (layer F.SilkS) (width 0.12))
    (fp_line (start 6.461 -4.95) (end 6.461 4.95) (layer F.SilkS) (width 0.12))
    (fp_line (start 6.421 1.44) (end 6.421 4.982) (layer F.SilkS) (width 0.12))
    (fp_line (start 6.421 -4.982) (end 6.421 -1.44) (layer F.SilkS) (width 0.12))
    (fp_line (start 6.381 1.44) (end 6.381 5.012) (layer F.SilkS) (width 0.12))
    (fp_line (start 6.381 -5.012) (end 6.381 -1.44) (layer F.SilkS) (width 0.12))
    (fp_line (start 6.341 1.44) (end 6.341 5.043) (layer F.SilkS) (width 0.12))
    (fp_line (start 6.341 -5.043) (end 6.341 -1.44) (layer F.SilkS) (width 0.12))
    (fp_line (start 6.301 1.44) (end 6.301 5.073) (layer F.SilkS) (width 0.12))
    (fp_line (start 6.301 -5.073) (end 6.301 -1.44) (layer F.SilkS) (width 0.12))
    (fp_line (start 6.261 1.44) (end 6.261 5.102) (layer F.SilkS) (width 0.12))
    (fp_line (start 6.261 -5.102) (end 6.261 -1.44) (layer F.SilkS) (width 0.12))
    (fp_line (start 6.221 1.44) (end 6.221 5.131) (layer F.SilkS) (width 0.12))
    (fp_line (start 6.221 -5.131) (end 6.221 -1.44) (layer F.SilkS) (width 0.12))
    (fp_line (start 6.181 1.44) (end 6.181 5.16) (layer F.SilkS) (width 0.12))
    (fp_line (start 6.181 -5.16) (end 6.181 -1.44) (layer F.SilkS) (width 0.12))
    (fp_line (start 6.141 1.44) (end 6.141 5.188) (layer F.SilkS) (width 0.12))
    (fp_line (start 6.141 -5.188) (end 6.141 -1.44) (layer F.SilkS) (width 0.12))
    (fp_line (start 6.101 1.44) (end 6.101 5.216) (layer F.SilkS) (width 0.12))
    (fp_line (start 6.101 -5.216) (end 6.101 -1.44) (layer F.SilkS) (width 0.12))
    (fp_line (start 6.061 1.44) (end 6.061 5.243) (layer F.SilkS) (width 0.12))
    (fp_line (start 6.061 -5.243) (end 6.061 -1.44) (layer F.SilkS) (width 0.12))
    (fp_line (start 6.021 1.44) (end 6.021 5.27) (layer F.SilkS) (width 0.12))
    (fp_line (start 6.021 -5.27) (end 6.021 -1.44) (layer F.SilkS) (width 0.12))
    (fp_line (start 5.981 1.44) (end 5.981 5.296) (layer F.SilkS) (width 0.12))
    (fp_line (start 5.981 -5.296) (end 5.981 -1.44) (layer F.SilkS) (width 0.12))
    (fp_line (start 5.941 1.44) (end 5.941 5.322) (layer F.SilkS) (width 0.12))
    (fp_line (start 5.941 -5.322) (end 5.941 -1.44) (layer F.SilkS) (width 0.12))
    (fp_line (start 5.901 1.44) (end 5.901 5.347) (layer F.SilkS) (width 0.12))
    (fp_line (start 5.901 -5.347) (end 5.901 -1.44) (layer F.SilkS) (width 0.12))
    (fp_line (start 5.861 1.44) (end 5.861 5.372) (layer F.SilkS) (width 0.12))
    (fp_line (start 5.861 -5.372) (end 5.861 -1.44) (layer F.SilkS) (width 0.12))
    (fp_line (start 5.821 1.44) (end 5.821 5.397) (layer F.SilkS) (width 0.12))
    (fp_line (start 5.821 -5.397) (end 5.821 -1.44) (layer F.SilkS) (width 0.12))
    (fp_line (start 5.781 1.44) (end 5.781 5.421) (layer F.SilkS) (width 0.12))
    (fp_line (start 5.781 -5.421) (end 5.781 -1.44) (layer F.SilkS) (width 0.12))
    (fp_line (start 5.741 1.44) (end 5.741 5.445) (layer F.SilkS) (width 0.12))
    (fp_line (start 5.741 -5.445) (end 5.741 -1.44) (layer F.SilkS) (width 0.12))
    (fp_line (start 5.701 1.44) (end 5.701 5.468) (layer F.SilkS) (width 0.12))
    (fp_line (start 5.701 -5.468) (end 5.701 -1.44) (layer F.SilkS) (width 0.12))
    (fp_line (start 5.661 1.44) (end 5.661 5.491) (layer F.SilkS) (width 0.12))
    (fp_line (start 5.661 -5.491) (end 5.661 -1.44) (layer F.SilkS) (width 0.12))
    (fp_line (start 5.621 1.44) (end 5.621 5.514) (layer F.SilkS) (width 0.12))
    (fp_line (start 5.621 -5.514) (end 5.621 -1.44) (layer F.SilkS) (width 0.12))
    (fp_line (start 5.581 1.44) (end 5.581 5.536) (layer F.SilkS) (width 0.12))
    (fp_line (start 5.581 -5.536) (end 5.581 -1.44) (layer F.SilkS) (width 0.12))
    (fp_line (start 5.541 1.44) (end 5.541 5.558) (layer F.SilkS) (width 0.12))
    (fp_line (start 5.541 -5.558) (end 5.541 -1.44) (layer F.SilkS) (width 0.12))
    (fp_line (start 5.501 1.44) (end 5.501 5.58) (layer F.SilkS) (width 0.12))
    (fp_line (start 5.501 -5.58) (end 5.501 -1.44) (layer F.SilkS) (width 0.12))
    (fp_line (start 5.461 1.44) (end 5.461 5.601) (layer F.SilkS) (width 0.12))
    (fp_line (start 5.461 -5.601) (end 5.461 -1.44) (layer F.SilkS) (width 0.12))
    (fp_line (start 5.421 1.44) (end 5.421 5.622) (layer F.SilkS) (width 0.12))
    (fp_line (start 5.421 -5.622) (end 5.421 -1.44) (layer F.SilkS) (width 0.12))
    (fp_line (start 5.381 1.44) (end 5.381 5.642) (layer F.SilkS) (width 0.12))
    (fp_line (start 5.381 -5.642) (end 5.381 -1.44) (layer F.SilkS) (width 0.12))
    (fp_line (start 5.341 1.44) (end 5.341 5.662) (layer F.SilkS) (width 0.12))
    (fp_line (start 5.341 -5.662) (end 5.341 -1.44) (layer F.SilkS) (width 0.12))
    (fp_line (start 5.301 1.44) (end 5.301 5.682) (layer F.SilkS) (width 0.12))
    (fp_line (start 5.301 -5.682) (end 5.301 -1.44) (layer F.SilkS) (width 0.12))
    (fp_line (start 5.261 1.44) (end 5.261 5.702) (layer F.SilkS) (width 0.12))
    (fp_line (start 5.261 -5.702) (end 5.261 -1.44) (layer F.SilkS) (width 0.12))
    (fp_line (start 5.221 1.44) (end 5.221 5.721) (layer F.SilkS) (width 0.12))
    (fp_line (start 5.221 -5.721) (end 5.221 -1.44) (layer F.SilkS) (width 0.12))
    (fp_line (start 5.181 1.44) (end 5.181 5.739) (layer F.SilkS) (width 0.12))
    (fp_line (start 5.181 -5.739) (end 5.181 -1.44) (layer F.SilkS) (width 0.12))
    (fp_line (start 5.141 1.44) (end 5.141 5.758) (layer F.SilkS) (width 0.12))
    (fp_line (start 5.141 -5.758) (end 5.141 -1.44) (layer F.SilkS) (width 0.12))
    (fp_line (start 5.101 1.44) (end 5.101 5.776) (layer F.SilkS) (width 0.12))
    (fp_line (start 5.101 -5.776) (end 5.101 -1.44) (layer F.SilkS) (width 0.12))
    (fp_line (start 5.061 1.44) (end 5.061 5.793) (layer F.SilkS) (width 0.12))
    (fp_line (start 5.061 -5.793) (end 5.061 -1.44) (layer F.SilkS) (width 0.12))
    (fp_line (start 5.021 1.44) (end 5.021 5.811) (layer F.SilkS) (width 0.12))
    (fp_line (start 5.021 -5.811) (end 5.021 -1.44) (layer F.SilkS) (width 0.12))
    (fp_line (start 4.981 1.44) (end 4.981 5.828) (layer F.SilkS) (width 0.12))
    (fp_line (start 4.981 -5.828) (end 4.981 -1.44) (layer F.SilkS) (width 0.12))
    (fp_line (start 4.941 1.44) (end 4.941 5.845) (layer F.SilkS) (width 0.12))
    (fp_line (start 4.941 -5.845) (end 4.941 -1.44) (layer F.SilkS) (width 0.12))
    (fp_line (start 4.901 1.44) (end 4.901 5.861) (layer F.SilkS) (width 0.12))
    (fp_line (start 4.901 -5.861) (end 4.901 -1.44) (layer F.SilkS) (width 0.12))
    (fp_line (start 4.861 1.44) (end 4.861 5.877) (layer F.SilkS) (width 0.12))
    (fp_line (start 4.861 -5.877) (end 4.861 -1.44) (layer F.SilkS) (width 0.12))
    (fp_line (start 4.821 1.44) (end 4.821 5.893) (layer F.SilkS) (width 0.12))
    (fp_line (start 4.821 -5.893) (end 4.821 -1.44) (layer F.SilkS) (width 0.12))
    (fp_line (start 4.781 1.44) (end 4.781 5.908) (layer F.SilkS) (width 0.12))
    (fp_line (start 4.781 -5.908) (end 4.781 -1.44) (layer F.SilkS) (width 0.12))
    (fp_line (start 4.741 1.44) (end 4.741 5.924) (layer F.SilkS) (width 0.12))
    (fp_line (start 4.741 -5.924) (end 4.741 -1.44) (layer F.SilkS) (width 0.12))
    (fp_line (start 4.701 1.44) (end 4.701 5.939) (layer F.SilkS) (width 0.12))
    (fp_line (start 4.701 -5.939) (end 4.701 -1.44) (layer F.SilkS) (width 0.12))
    (fp_line (start 4.661 1.44) (end 4.661 5.953) (layer F.SilkS) (width 0.12))
    (fp_line (start 4.661 -5.953) (end 4.661 -1.44) (layer F.SilkS) (width 0.12))
    (fp_line (start 4.621 1.44) (end 4.621 5.967) (layer F.SilkS) (width 0.12))
    (fp_line (start 4.621 -5.967) (end 4.621 -1.44) (layer F.SilkS) (width 0.12))
    (fp_line (start 4.581 1.44) (end 4.581 5.981) (layer F.SilkS) (width 0.12))
    (fp_line (start 4.581 -5.981) (end 4.581 -1.44) (layer F.SilkS) (width 0.12))
    (fp_line (start 4.541 1.44) (end 4.541 5.995) (layer F.SilkS) (width 0.12))
    (fp_line (start 4.541 -5.995) (end 4.541 -1.44) (layer F.SilkS) (width 0.12))
    (fp_line (start 4.501 1.44) (end 4.501 6.008) (layer F.SilkS) (width 0.12))
    (fp_line (start 4.501 -6.008) (end 4.501 -1.44) (layer F.SilkS) (width 0.12))
    (fp_line (start 4.461 1.44) (end 4.461 6.021) (layer F.SilkS) (width 0.12))
    (fp_line (start 4.461 -6.021) (end 4.461 -1.44) (layer F.SilkS) (width 0.12))
    (fp_line (start 4.421 1.44) (end 4.421 6.034) (layer F.SilkS) (width 0.12))
    (fp_line (start 4.421 -6.034) (end 4.421 -1.44) (layer F.SilkS) (width 0.12))
    (fp_line (start 4.381 1.44) (end 4.381 6.047) (layer F.SilkS) (width 0.12))
    (fp_line (start 4.381 -6.047) (end 4.381 -1.44) (layer F.SilkS) (width 0.12))
    (fp_line (start 4.341 1.44) (end 4.341 6.059) (layer F.SilkS) (width 0.12))
    (fp_line (start 4.341 -6.059) (end 4.341 -1.44) (layer F.SilkS) (width 0.12))
    (fp_line (start 4.301 1.44) (end 4.301 6.071) (layer F.SilkS) (width 0.12))
    (fp_line (start 4.301 -6.071) (end 4.301 -1.44) (layer F.SilkS) (width 0.12))
    (fp_line (start 4.261 1.44) (end 4.261 6.083) (layer F.SilkS) (width 0.12))
    (fp_line (start 4.261 -6.083) (end 4.261 -1.44) (layer F.SilkS) (width 0.12))
    (fp_line (start 4.221 1.44) (end 4.221 6.094) (layer F.SilkS) (width 0.12))
    (fp_line (start 4.221 -6.094) (end 4.221 -1.44) (layer F.SilkS) (width 0.12))
    (fp_line (start 4.181 1.44) (end 4.181 6.105) (layer F.SilkS) (width 0.12))
    (fp_line (start 4.181 -6.105) (end 4.181 -1.44) (layer F.SilkS) (width 0.12))
    (fp_line (start 4.141 1.44) (end 4.141 6.116) (layer F.SilkS) (width 0.12))
    (fp_line (start 4.141 -6.116) (end 4.141 -1.44) (layer F.SilkS) (width 0.12))
    (fp_line (start 4.101 1.44) (end 4.101 6.126) (layer F.SilkS) (width 0.12))
    (fp_line (start 4.101 -6.126) (end 4.101 -1.44) (layer F.SilkS) (width 0.12))
    (fp_line (start 4.061 1.44) (end 4.061 6.137) (layer F.SilkS) (width 0.12))
    (fp_line (start 4.061 -6.137) (end 4.061 -1.44) (layer F.SilkS) (width 0.12))
    (fp_line (start 4.021 1.44) (end 4.021 6.146) (layer F.SilkS) (width 0.12))
    (fp_line (start 4.021 -6.146) (end 4.021 -1.44) (layer F.SilkS) (width 0.12))
    (fp_line (start 3.981 1.44) (end 3.981 6.156) (layer F.SilkS) (width 0.12))
    (fp_line (start 3.981 -6.156) (end 3.981 -1.44) (layer F.SilkS) (width 0.12))
    (fp_line (start 3.941 1.44) (end 3.941 6.166) (layer F.SilkS) (width 0.12))
    (fp_line (start 3.941 -6.166) (end 3.941 -1.44) (layer F.SilkS) (width 0.12))
    (fp_line (start 3.901 1.44) (end 3.901 6.175) (layer F.SilkS) (width 0.12))
    (fp_line (start 3.901 -6.175) (end 3.901 -1.44) (layer F.SilkS) (width 0.12))
    (fp_line (start 3.861 1.44) (end 3.861 6.184) (layer F.SilkS) (width 0.12))
    (fp_line (start 3.861 -6.184) (end 3.861 -1.44) (layer F.SilkS) (width 0.12))
    (fp_line (start 3.821 1.44) (end 3.821 6.192) (layer F.SilkS) (width 0.12))
    (fp_line (start 3.821 -6.192) (end 3.821 -1.44) (layer F.SilkS) (width 0.12))
    (fp_line (start 3.781 1.44) (end 3.781 6.201) (layer F.SilkS) (width 0.12))
    (fp_line (start 3.781 -6.201) (end 3.781 -1.44) (layer F.SilkS) (width 0.12))
    (fp_line (start 3.741 1.44) (end 3.741 6.209) (layer F.SilkS) (width 0.12))
    (fp_line (start 3.741 -6.209) (end 3.741 -1.44) (layer F.SilkS) (width 0.12))
    (fp_line (start 3.701 1.44) (end 3.701 6.216) (layer F.SilkS) (width 0.12))
    (fp_line (start 3.701 -6.216) (end 3.701 -1.44) (layer F.SilkS) (width 0.12))
    (fp_line (start 3.661 1.44) (end 3.661 6.224) (layer F.SilkS) (width 0.12))
    (fp_line (start 3.661 -6.224) (end 3.661 -1.44) (layer F.SilkS) (width 0.12))
    (fp_line (start 3.621 1.44) (end 3.621 6.231) (layer F.SilkS) (width 0.12))
    (fp_line (start 3.621 -6.231) (end 3.621 -1.44) (layer F.SilkS) (width 0.12))
    (fp_line (start 3.581 1.44) (end 3.581 6.238) (layer F.SilkS) (width 0.12))
    (fp_line (start 3.581 -6.238) (end 3.581 -1.44) (layer F.SilkS) (width 0.12))
    (fp_line (start 3.541 -6.245) (end 3.541 6.245) (layer F.SilkS) (width 0.12))
    (fp_line (start 3.501 -6.252) (end 3.501 6.252) (layer F.SilkS) (width 0.12))
    (fp_line (start 3.461 -6.258) (end 3.461 6.258) (layer F.SilkS) (width 0.12))
    (fp_line (start 3.421 -6.264) (end 3.421 6.264) (layer F.SilkS) (width 0.12))
    (fp_line (start 3.381 -6.269) (end 3.381 6.269) (layer F.SilkS) (width 0.12))
    (fp_line (start 3.341 -6.275) (end 3.341 6.275) (layer F.SilkS) (width 0.12))
    (fp_line (start 3.301 -6.28) (end 3.301 6.28) (layer F.SilkS) (width 0.12))
    (fp_line (start 3.261 -6.285) (end 3.261 6.285) (layer F.SilkS) (width 0.12))
    (fp_line (start 3.221 -6.29) (end 3.221 6.29) (layer F.SilkS) (width 0.12))
    (fp_line (start 3.18 -6.294) (end 3.18 6.294) (layer F.SilkS) (width 0.12))
    (fp_line (start 3.14 -6.298) (end 3.14 6.298) (layer F.SilkS) (width 0.12))
    (fp_line (start 3.1 -6.302) (end 3.1 6.302) (layer F.SilkS) (width 0.12))
    (fp_line (start 3.06 -6.306) (end 3.06 6.306) (layer F.SilkS) (width 0.12))
    (fp_line (start 3.02 -6.309) (end 3.02 6.309) (layer F.SilkS) (width 0.12))
    (fp_line (start 2.98 -6.312) (end 2.98 6.312) (layer F.SilkS) (width 0.12))
    (fp_line (start 2.94 -6.315) (end 2.94 6.315) (layer F.SilkS) (width 0.12))
    (fp_line (start 2.9 -6.318) (end 2.9 6.318) (layer F.SilkS) (width 0.12))
    (fp_line (start 2.86 -6.32) (end 2.86 6.32) (layer F.SilkS) (width 0.12))
    (fp_line (start 2.82 -6.322) (end 2.82 6.322) (layer F.SilkS) (width 0.12))
    (fp_line (start 2.78 -6.324) (end 2.78 6.324) (layer F.SilkS) (width 0.12))
    (fp_line (start 2.74 -6.326) (end 2.74 6.326) (layer F.SilkS) (width 0.12))
    (fp_line (start 2.7 -6.327) (end 2.7 6.327) (layer F.SilkS) (width 0.12))
    (fp_line (start 2.66 -6.328) (end 2.66 6.328) (layer F.SilkS) (width 0.12))
    (fp_line (start 2.62 -6.329) (end 2.62 6.329) (layer F.SilkS) (width 0.12))
    (fp_line (start 2.58 -6.33) (end 2.58 6.33) (layer F.SilkS) (width 0.12))
    (fp_line (start 2.54 -6.33) (end 2.54 6.33) (layer F.SilkS) (width 0.12))
    (fp_line (start 2.5 -6.33) (end 2.5 6.33) (layer F.SilkS) (width 0.12))
    (fp_line (start -2.241489 -3.3625) (end -2.241489 -2.1125) (layer F.Fab) (width 0.1))
    (fp_line (start -2.866489 -2.7375) (end -1.616489 -2.7375) (layer F.Fab) (width 0.1))
    (fp_circle (center 2.5 0) (end 9 0) (layer F.CrtYd) (width 0.05))
    (fp_circle (center 2.5 0) (end 8.87 0) (layer F.SilkS) (width 0.12))
    (fp_circle (center 2.5 0) (end 8.75 0) (layer F.Fab) (width 0.1))
    (fp_text user %R (at 2.5 0) (layer F.Fab)
      (effects (font (size 1 1) (thickness 0.15)))
    )
    (pad 2 thru_hole circle (at 5 0) (size 2.4 2.4) (drill 1.2) (layers *.Cu *.Mask)
      (net 8 "Net-(C1-Pad2)"))
    (pad 1 thru_hole rect (at 0 0) (size 2.4 2.4) (drill 1.2) (layers *.Cu *.Mask)
      (net 9 "Net-(C1-Pad1)"))
    (model ${KISYS3DMOD}/Capacitor_THT.3dshapes/CP_Radial_D12.5mm_P5.00mm.wrl
      (at (xyz 0 0 0))
      (scale (xyz 1 1 1))
      (rotate (xyz 0 0 0))
    )
  )

  (gr_line (start 196.215 25.4) (end 196.215 137.16) (layer Edge.Cuts) (width 0.1))
  (gr_line (start 20.955 25.4) (end 196.215 25.4) (layer Edge.Cuts) (width 0.1))
  (gr_line (start 20.955 137.16) (end 20.955 25.4) (layer Edge.Cuts) (width 0.1))
  (gr_line (start 196.215 137.16) (end 20.955 137.16) (layer Edge.Cuts) (width 0.1))

  (segment (start 64.135 97.155) (end 66.545 97.155) (width 1) (layer F.Cu) (net 1))
  (segment (start 64.135 97.155) (end 64.135 85.09) (width 1) (layer F.Cu) (net 1))
  (segment (start 64.135 85.09) (end 66.545 85.09) (width 1) (layer F.Cu) (net 1))
  (segment (start 64.135 85.09) (end 64.135 73.025) (width 1) (layer F.Cu) (net 1))
  (segment (start 64.135 73.025) (end 66.675 73.025) (width 1) (layer F.Cu) (net 1))
  (segment (start 64.135 73.025) (end 64.135 60.96) (width 1) (layer F.Cu) (net 1))
  (segment (start 64.135 60.96) (end 66.675 60.96) (width 1) (layer F.Cu) (net 1))
  (segment (start 70.485 60.96) (end 71.12 61.595) (width 0.5) (layer F.Cu) (net 1))
  (segment (start 66.675 60.96) (end 70.485 60.96) (width 0.5) (layer F.Cu) (net 1))
  (segment (start 71.12 61.595) (end 77.47 61.595) (width 0.5) (layer F.Cu) (net 1))
  (segment (start 70.485 73.025) (end 71.12 73.66) (width 0.5) (layer F.Cu) (net 1))
  (segment (start 66.675 73.025) (end 70.485 73.025) (width 0.5) (layer F.Cu) (net 1))
  (segment (start 71.12 73.66) (end 77.47 73.66) (width 0.5) (layer F.Cu) (net 1))
  (segment (start 70.485 85.09) (end 71.12 85.725) (width 0.5) (layer F.Cu) (net 1))
  (segment (start 66.545 85.09) (end 70.485 85.09) (width 0.5) (layer F.Cu) (net 1))
  (segment (start 71.12 85.725) (end 77.47 85.725) (width 0.5) (layer F.Cu) (net 1))
  (segment (start 70.485 97.155) (end 71.12 97.79) (width 0.5) (layer F.Cu) (net 1))
  (segment (start 66.545 97.155) (end 70.485 97.155) (width 0.5) (layer F.Cu) (net 1))
  (segment (start 77.42 97.79) (end 77.47 97.84) (width 0.5) (layer F.Cu) (net 1))
  (segment (start 71.12 97.79) (end 77.42 97.79) (width 0.5) (layer F.Cu) (net 1))
  (segment (start 64.135 106.045) (end 60.325 109.855) (width 1) (layer F.Cu) (net 1))
  (segment (start 64.135 97.155) (end 64.135 106.045) (width 1) (layer F.Cu) (net 1))
  (segment (start 58.42 111.76) (end 60.325 109.855) (width 1) (layer F.Cu) (net 1))
  (segment (start 48.895 111.76) (end 58.42 111.76) (width 1) (layer F.Cu) (net 1))
  (segment (start 66.675 58.42) (end 68.58 58.42) (width 0.5) (layer F.Cu) (net 2))
  (segment (start 68.58 58.42) (end 71.755 55.245) (width 0.5) (layer F.Cu) (net 2))
  (segment (start 76.2 55.245) (end 78.105 57.15) (width 0.5) (layer F.Cu) (net 2))
  (segment (start 71.755 55.245) (end 76.2 55.245) (width 0.5) (layer F.Cu) (net 2))
  (segment (start 82.785 52.47) (end 87.89 52.47) (width 1) (layer F.Cu) (net 2))
  (segment (start 78.105 57.15) (end 82.785 52.47) (width 1) (layer F.Cu) (net 2))
  (segment (start 70.765 59.69) (end 73.305 57.15) (width 0.5) (layer F.Cu) (net 3))
  (segment (start 66.675 59.69) (end 70.765 59.69) (width 0.5) (layer F.Cu) (net 3))
  (segment (start 54.61 58.42) (end 61.725 58.42) (width 0.5) (layer F.Cu) (net 4))
  (segment (start 76.04999 67.43999) (end 77.825 69.215) (width 0.5) (layer F.Cu) (net 5))
  (segment (start 72.285044 67.43999) (end 76.04999 67.43999) (width 0.5) (layer F.Cu) (net 5))
  (segment (start 69.240034 70.485) (end 72.285044 67.43999) (width 0.5) (layer F.Cu) (net 5))
  (segment (start 66.675 70.485) (end 69.240034 70.485) (width 0.5) (layer F.Cu) (net 5))
  (segment (start 86.215 69.215) (end 91.93 74.93) (width 0.5) (layer F.Cu) (net 5))
  (segment (start 77.825 69.215) (end 86.215 69.215) (width 0.5) (layer F.Cu) (net 5))
  (segment (start 70.485 71.755) (end 73.025 69.215) (width 0.5) (layer F.Cu) (net 6))
  (segment (start 66.675 71.755) (end 70.485 71.755) (width 0.5) (layer F.Cu) (net 6))
  (segment (start 54.61 70.485) (end 61.725 70.485) (width 0.5) (layer F.Cu) (net 7))
  (segment (start 61.725 59.69) (end 61.725 60.96) (width 0.5) (layer F.Cu) (net 8))
  (segment (start 61.725 73.025) (end 61.725 71.755) (width 0.5) (layer F.Cu) (net 8))
  (segment (start 61.595 85.09) (end 61.595 83.82) (width 0.5) (layer F.Cu) (net 8))
  (segment (start 61.595 95.885) (end 61.595 97.155) (width 0.5) (layer F.Cu) (net 8))
  (via (at 105.41 66.04) (size 4) (drill 2) (layers F.Cu B.Cu) (net 8))
  (via (at 92.075 84.455) (size 4) (drill 2) (layers F.Cu B.Cu) (net 8))
  (via (at 91.44 100.33) (size 4) (drill 2) (layers F.Cu B.Cu) (net 8))
  (via (at 91.44 116.84) (size 4) (drill 2) (layers F.Cu B.Cu) (net 8))
  (via (at 74.295 101.6) (size 2) (drill 1) (layers F.Cu B.Cu) (net 8))
  (via (at 74.295 89.535) (size 2) (drill 1) (layers F.Cu B.Cu) (net 8))
  (via (at 74.295 77.47) (size 2) (drill 1) (layers F.Cu B.Cu) (net 8))
  (via (at 74.295 65.405) (size 2) (drill 1) (layers F.Cu B.Cu) (net 8))
  (via (at 62.865 38.1) (size 2) (drill 1) (layers F.Cu B.Cu) (net 8))
  (via (at 89.535 48.26) (size 2) (drill 1) (layers F.Cu B.Cu) (net 8))
  (via (at 110.49 37.465) (size 2) (drill 1) (layers F.Cu B.Cu) (net 8))
  (via (at 101.6 36.83) (size 2) (drill 1) (layers F.Cu B.Cu) (net 8))
  (via (at 95.25 34.925) (size 0.8) (drill 0.4) (layers F.Cu B.Cu) (net 8))
  (via (at 59.055 60.96) (size 2) (drill 1) (layers F.Cu B.Cu) (net 8))
  (via (at 68.58 55.245) (size 2) (drill 1) (layers F.Cu B.Cu) (net 8))
  (via (at 59.055 73.66) (size 2) (drill 1) (layers F.Cu B.Cu) (net 8))
  (via (at 67.945 67.31) (size 2) (drill 1) (layers F.Cu B.Cu) (net 8))
  (via (at 59.055 85.725) (size 2) (drill 1) (layers F.Cu B.Cu) (net 8))
  (via (at 67.945 79.375) (size 2) (drill 1) (layers F.Cu B.Cu) (net 8))
  (via (at 59.055 97.79) (size 2) (drill 1) (layers F.Cu B.Cu) (net 8))
  (via (at 67.945 91.44) (size 2) (drill 1) (layers F.Cu B.Cu) (net 8))
  (via (at 45.085 106.68) (size 2) (drill 1) (layers F.Cu B.Cu) (net 8))
  (via (at 43.815 95.885) (size 2) (drill 1) (layers F.Cu B.Cu) (net 8))
  (via (at 43.815 84.455) (size 2) (drill 1) (layers F.Cu B.Cu) (net 8))
  (via (at 43.815 73.025) (size 2) (drill 1) (layers F.Cu B.Cu) (net 8))
  (via (at 43.815 61.595) (size 2) (drill 1) (layers F.Cu B.Cu) (net 8))
  (via (at 170.815 104.775) (size 4) (drill 2) (layers F.Cu B.Cu) (net 8))
  (segment (start 167.64 101.6) (end 170.815 104.775) (width 2) (layer F.Cu) (net 8))
  (segment (start 173.72 101.87) (end 170.815 104.775) (width 2) (layer F.Cu) (net 8))
  (segment (start 174.625 101.87) (end 173.72 101.87) (width 2) (layer F.Cu) (net 8))
  (segment (start 96.2 33.975) (end 95.25 34.925) (width 0.5) (layer F.Cu) (net 8))
  (segment (start 97.075 33.975) (end 96.2 33.975) (width 0.5) (layer F.Cu) (net 8))
  (segment (start 100.965 37.465) (end 101.6 36.83) (width 0.5) (layer F.Cu) (net 8))
  (segment (start 100.965 39.37) (end 100.965 37.465) (width 0.5) (layer F.Cu) (net 8))
  (segment (start 107.875 37.465) (end 110.49 37.465) (width 0.5) (layer F.Cu) (net 8))
  (segment (start 89.8775 47.9175) (end 89.535 48.26) (width 0.5) (layer F.Cu) (net 8))
  (segment (start 87.63 46.0125) (end 89.8775 46.0125) (width 0.5) (layer F.Cu) (net 8))
  (segment (start 89.8775 46.0125) (end 89.8775 47.9175) (width 0.5) (layer F.Cu) (net 8))
  (segment (start 89.8775 46.0125) (end 91.44 46.0125) (width 0.5) (layer F.Cu) (net 8))
  (segment (start 59.97 38.1) (end 62.865 38.1) (width 0.5) (layer F.Cu) (net 8))
  (segment (start 45.085 60.325) (end 43.815 61.595) (width 1) (layer F.Cu) (net 8))
  (segment (start 46.99 60.325) (end 45.085 60.325) (width 1) (layer F.Cu) (net 8))
  (segment (start 61.725 60.96) (end 59.055 60.96) (width 1) (layer F.Cu) (net 8))
  (segment (start 66.675 57.15) (end 68.58 55.245) (width 1) (layer F.Cu) (net 8))
  (segment (start 59.69 73.025) (end 59.055 73.66) (width 1) (layer F.Cu) (net 8))
  (segment (start 61.725 73.025) (end 59.69 73.025) (width 1) (layer F.Cu) (net 8))
  (segment (start 66.675 68.58) (end 67.945 67.31) (width 1) (layer F.Cu) (net 8))
  (segment (start 66.675 69.215) (end 66.675 68.58) (width 1) (layer F.Cu) (net 8))
  (segment (start 59.69 85.09) (end 59.055 85.725) (width 1) (layer F.Cu) (net 8))
  (segment (start 61.595 85.09) (end 59.69 85.09) (width 1) (layer F.Cu) (net 8))
  (segment (start 66.545 80.775) (end 67.945 79.375) (width 1) (layer F.Cu) (net 8))
  (segment (start 66.545 81.28) (end 66.545 80.775) (width 1) (layer F.Cu) (net 8))
  (segment (start 59.69 97.155) (end 59.055 97.79) (width 1) (layer F.Cu) (net 8))
  (segment (start 61.595 97.155) (end 59.69 97.155) (width 1) (layer F.Cu) (net 8))
  (segment (start 67.945 91.945) (end 66.545 93.345) (width 1) (layer F.Cu) (net 8))
  (segment (start 67.945 91.44) (end 67.945 91.945) (width 1) (layer F.Cu) (net 8))
  (segment (start 46.625 105.14) (end 45.085 106.68) (width 1) (layer F.Cu) (net 8))
  (segment (start 46.625 105.09) (end 46.625 105.14) (width 1) (layer F.Cu) (net 8))
  (segment (start 46.99 95.885) (end 43.815 95.885) (width 1) (layer F.Cu) (net 8))
  (segment (start 91.44 112.775) (end 91.295 112.63) (width 2) (layer F.Cu) (net 8))
  (segment (start 91.44 116.84) (end 91.44 112.775) (width 2) (layer F.Cu) (net 8))
  (segment (start 91.44 96.38) (end 91.7 96.12) (width 2) (layer F.Cu) (net 8))
  (segment (start 91.44 100.33) (end 91.44 96.38) (width 2) (layer F.Cu) (net 8))
  (segment (start 92.075 80.155) (end 91.93 80.01) (width 2) (layer F.Cu) (net 8))
  (segment (start 92.075 84.455) (end 92.075 80.155) (width 2) (layer F.Cu) (net 8))
  (segment (start 101.35 66.04) (end 105.41 66.04) (width 2) (layer F.Cu) (net 8))
  (segment (start 74.93 100.965) (end 74.295 101.6) (width 1) (layer F.Cu) (net 8))
  (segment (start 77.47 100.965) (end 74.93 100.965) (width 1) (layer F.Cu) (net 8))
  (segment (start 73.61 100.915) (end 74.295 101.6) (width 1) (layer F.Cu) (net 8))
  (segment (start 71.12 100.915) (end 73.61 100.915) (width 1) (layer F.Cu) (net 8))
  (segment (start 73.61 88.85) (end 74.295 89.535) (width 1) (layer F.Cu) (net 8))
  (segment (start 71.12 88.85) (end 73.61 88.85) (width 1) (layer F.Cu) (net 8))
  (segment (start 74.98 88.85) (end 74.295 89.535) (width 1) (layer F.Cu) (net 8))
  (segment (start 77.47 88.85) (end 74.98 88.85) (width 1) (layer F.Cu) (net 8))
  (segment (start 74.98 76.785) (end 74.295 77.47) (width 1) (layer F.Cu) (net 8))
  (segment (start 77.47 76.785) (end 74.98 76.785) (width 1) (layer F.Cu) (net 8))
  (segment (start 73.61 76.785) (end 74.295 77.47) (width 1) (layer F.Cu) (net 8))
  (segment (start 71.12 76.785) (end 73.61 76.785) (width 1) (layer F.Cu) (net 8))
  (segment (start 74.98 64.72) (end 74.295 65.405) (width 1) (layer F.Cu) (net 8))
  (segment (start 77.47 64.72) (end 74.98 64.72) (width 1) (layer F.Cu) (net 8))
  (segment (start 73.61 64.72) (end 74.295 65.405) (width 1) (layer F.Cu) (net 8))
  (segment (start 71.12 64.72) (end 73.61 64.72) (width 1) (layer F.Cu) (net 8))
  (segment (start 44.5 72.34) (end 43.815 73.025) (width 1) (layer F.Cu) (net 8))
  (segment (start 46.99 72.34) (end 44.5 72.34) (width 1) (layer F.Cu) (net 8))
  (segment (start 44.1575 84.1125) (end 43.815 84.455) (width 1) (layer F.Cu) (net 8))
  (segment (start 46.99 84.1125) (end 44.1575 84.1125) (width 1) (layer F.Cu) (net 8))
  (segment (start 151.765 83.185) (end 151.765 66.675) (width 4) (layer F.Cu) (net 9))
  (segment (start 151.765 83.185) (end 165.1 83.185) (width 4) (layer F.Cu) (net 9))
  (segment (start 134.355 77.605) (end 136.655 79.905) (width 2) (layer F.Cu) (net 9))
  (segment (start 129.255 77.605) (end 134.355 77.605) (width 2) (layer F.Cu) (net 9))
  (segment (start 134.355 89.67) (end 136.655 91.97) (width 2) (layer F.Cu) (net 9))
  (segment (start 129.255 89.67) (end 134.355 89.67) (width 2) (layer F.Cu) (net 9))
  (segment (start 134.355 101.1) (end 136.655 103.4) (width 2) (layer F.Cu) (net 9))
  (segment (start 129.255 101.1) (end 134.355 101.1) (width 2) (layer F.Cu) (net 9))
  (segment (start 151.765 66.675) (end 151.765 62.865) (width 4) (layer F.Cu) (net 9))
  (segment (start 136.655 79.905) (end 148.485 79.905) (width 4) (layer F.Cu) (net 9))
  (segment (start 142.98 91.97) (end 151.765 83.185) (width 4) (layer F.Cu) (net 9))
  (segment (start 136.655 91.97) (end 142.98 91.97) (width 4) (layer F.Cu) (net 9))
  (segment (start 146.79 103.4) (end 151.765 98.425) (width 4) (layer F.Cu) (net 9))
  (segment (start 136.655 103.4) (end 146.79 103.4) (width 4) (layer F.Cu) (net 9))
  (segment (start 151.765 98.425) (end 151.765 83.185) (width 4) (layer F.Cu) (net 9))
  (segment (start 134.355 58.555) (end 136.655 60.855) (width 2) (layer F.Cu) (net 9))
  (segment (start 129.255 58.555) (end 134.355 58.555) (width 2) (layer F.Cu) (net 9))
  (segment (start 149.755 60.855) (end 151.765 62.865) (width 4) (layer F.Cu) (net 9))
  (segment (start 136.655 60.855) (end 149.755 60.855) (width 4) (layer F.Cu) (net 9))
  (segment (start 165.38 96.8) (end 151.765 83.185) (width 2) (layer F.Cu) (net 9))
  (segment (start 167.64 96.8) (end 165.38 96.8) (width 2) (layer F.Cu) (net 9))
  (segment (start 167.91 97.07) (end 167.64 96.8) (width 2) (layer F.Cu) (net 9))
  (segment (start 174.625 97.07) (end 167.91 97.07) (width 2) (layer F.Cu) (net 9))
  (segment (start 173.99 60.96) (end 151.765 83.185) (width 4) (layer F.Cu) (net 9))
  (segment (start 158.115 56.515) (end 151.765 62.865) (width 2) (layer F.Cu) (net 9))
  (segment (start 162.56 56.515) (end 158.115 56.515) (width 2) (layer F.Cu) (net 9))
  (segment (start 148.59 86.36) (end 151.765 83.185) (width 8) (layer F.Cu) (net 9))
  (segment (start 148.59 114.935) (end 148.59 86.36) (width 8) (layer F.Cu) (net 9))
  (segment (start 146.05 48.895) (end 146.05 57.15) (width 8) (layer F.Cu) (net 9))
  (segment (start 138.43 48.895) (end 146.05 48.895) (width 8) (layer F.Cu) (net 9))
  (segment (start 146.05 48.895) (end 153.035 48.895) (width 8) (layer F.Cu) (net 9))
  (segment (start 151.765 83.185) (end 151.364999 82.784999) (width 4) (layer F.Cu) (net 9))
  (segment (start 151.765 83.185) (end 148.485 79.905) (width 8) (layer F.Cu) (net 9))
  (segment (start 146.05 77.47) (end 148.485 79.905) (width 8) (layer F.Cu) (net 9))
  (segment (start 146.05 57.15) (end 146.05 77.47) (width 8) (layer F.Cu) (net 9))
  (segment (start 146.05 83.82) (end 148.59 86.36) (width 8) (layer F.Cu) (net 9))
  (segment (start 146.05 77.47) (end 146.05 83.82) (width 8) (layer F.Cu) (net 9))
  (segment (start 173.99 60.96) (end 183.515 60.96) (width 4) (layer F.Cu) (net 9))
  (segment (start 144.78 114.935) (end 140.97 118.745) (width 8) (layer F.Cu) (net 9))
  (segment (start 148.59 114.935) (end 144.78 114.935) (width 8) (layer F.Cu) (net 9))
  (segment (start 148.59 114.935) (end 158.75 114.935) (width 8) (layer F.Cu) (net 9))
  (segment (start 87.89 55.01) (end 97.04 55.01) (width 1) (layer F.Cu) (net 10))
  (segment (start 97.44 54.61) (end 97.04 55.01) (width 4) (layer F.Cu) (net 10))
  (segment (start 115.57 54.61) (end 97.44 54.61) (width 4) (layer F.Cu) (net 10))
  (segment (start 124.095 63.135) (end 115.57 54.61) (width 2) (layer F.Cu) (net 10))
  (segment (start 129.255 63.135) (end 124.095 63.135) (width 2) (layer F.Cu) (net 10))
  (segment (start 127 65.39) (end 129.255 63.135) (width 2) (layer F.Cu) (net 10))
  (segment (start 127 69.85) (end 127 65.39) (width 2) (layer F.Cu) (net 10))
  (segment (start 91.93 77.47) (end 101.08 77.47) (width 1) (layer F.Cu) (net 11))
  (segment (start 124.73 82.185) (end 115.57 73.025) (width 2) (layer F.Cu) (net 11))
  (segment (start 129.255 82.185) (end 124.73 82.185) (width 2) (layer F.Cu) (net 11))
  (segment (start 105.525 73.025) (end 101.08 77.47) (width 4) (layer F.Cu) (net 11))
  (segment (start 115.57 73.025) (end 105.525 73.025) (width 4) (layer F.Cu) (net 11))
  (segment (start 88.265 77.47) (end 91.93 77.47) (width 1) (layer F.Cu) (net 11))
  (segment (start 84.455 73.66) (end 88.265 77.47) (width 1) (layer F.Cu) (net 11))
  (segment (start 107.95 30.48) (end 106.68 31.75) (width 0.5) (layer F.Cu) (net 12))
  (segment (start 111.125 30.48) (end 107.95 30.48) (width 0.5) (layer F.Cu) (net 12))
  (segment (start 100.12501 29.97499) (end 97.075 33.025) (width 0.5) (layer F.Cu) (net 12))
  (segment (start 104.90499 29.97499) (end 100.12501 29.97499) (width 0.5) (layer F.Cu) (net 12))
  (segment (start 106.68 31.75) (end 104.90499 29.97499) (width 0.5) (layer F.Cu) (net 12))
  (segment (start 97.075 35.005) (end 93.345 38.735) (width 0.5) (layer F.Cu) (net 13))
  (segment (start 97.075 34.925) (end 97.075 35.005) (width 0.5) (layer F.Cu) (net 13))
  (segment (start 97.865 35.715) (end 97.075 34.925) (width 0.5) (layer F.Cu) (net 13))
  (segment (start 97.865 39.37) (end 97.865 35.715) (width 0.5) (layer F.Cu) (net 13))
  (segment (start 102.235 34.925) (end 104.775 37.465) (width 0.5) (layer F.Cu) (net 14))
  (segment (start 99.695 34.925) (end 102.235 34.925) (width 0.5) (layer F.Cu) (net 14))
  (segment (start 103.58 33.58) (end 102.235 34.925) (width 0.5) (layer F.Cu) (net 14))
  (segment (start 103.58 31.75) (end 103.58 33.58) (width 0.5) (layer F.Cu) (net 14))
  (segment (start 42.23 103.19) (end 40.64 101.6) (width 1) (layer F.Cu) (net 16))
  (segment (start 46.625 103.19) (end 42.23 103.19) (width 1) (layer F.Cu) (net 16))
  (segment (start 50.53 102.235) (end 48.625 104.14) (width 1) (layer F.Cu) (net 17))
  (segment (start 52.705 102.235) (end 50.53 102.235) (width 1) (layer F.Cu) (net 17))
  (segment (start 50.8 38.1) (end 56.87 38.1) (width 1) (layer F.Cu) (net 18))
  (segment (start 56.515 37.745) (end 56.87 38.1) (width 1) (layer F.Cu) (net 18))
  (segment (start 56.515 31.75) (end 56.515 37.745) (width 1) (layer F.Cu) (net 18))
  (segment (start 95.015 65.805) (end 95.25 66.04) (width 1) (layer F.Cu) (net 19))
  (segment (start 86.769998 57.55) (end 87.89 57.55) (width 0.5) (layer F.Cu) (net 19))
  (segment (start 85.139999 55.920001) (end 86.769998 57.55) (width 0.5) (layer F.Cu) (net 19))
  (segment (start 85.229999 54.009999) (end 85.139999 54.099999) (width 0.5) (layer F.Cu) (net 19))
  (segment (start 90.550001 54.009999) (end 85.229999 54.009999) (width 0.5) (layer F.Cu) (net 19))
  (segment (start 90.640001 50.499997) (end 90.640001 53.919999) (width 0.5) (layer F.Cu) (net 19))
  (segment (start 91.979999 49.159999) (end 90.640001 50.499997) (width 0.5) (layer F.Cu) (net 19))
  (segment (start 85.139999 54.099999) (end 85.139999 55.920001) (width 0.5) (layer F.Cu) (net 19))
  (segment (start 95.094967 49.159999) (end 91.979999 49.159999) (width 0.5) (layer F.Cu) (net 19))
  (segment (start 105.87501 38.379956) (end 95.094967 49.159999) (width 0.5) (layer F.Cu) (net 19))
  (segment (start 105.87501 36.550044) (end 105.87501 38.379956) (width 0.5) (layer F.Cu) (net 19))
  (segment (start 106.285064 36.13999) (end 105.87501 36.550044) (width 0.5) (layer F.Cu) (net 19))
  (segment (start 107.975012 36.13999) (end 106.285064 36.13999) (width 0.5) (layer F.Cu) (net 19))
  (segment (start 90.640001 53.919999) (end 90.550001 54.009999) (width 0.5) (layer F.Cu) (net 19))
  (segment (start 112.425001 31.690001) (end 107.975012 36.13999) (width 0.5) (layer F.Cu) (net 19))
  (segment (start 112.425001 29.269999) (end 112.425001 31.690001) (width 0.5) (layer F.Cu) (net 19))
  (segment (start 112.335001 29.179999) (end 112.425001 29.269999) (width 0.5) (layer F.Cu) (net 19))
  (segment (start 90.245 37.86) (end 98.925001 29.179999) (width 0.5) (layer F.Cu) (net 19))
  (segment (start 98.925001 29.179999) (end 112.335001 29.179999) (width 0.5) (layer F.Cu) (net 19))
  (segment (start 90.245 38.735) (end 90.245 37.86) (width 0.5) (layer F.Cu) (net 19))
  (segment (start 87.89 58.68) (end 95.25 66.04) (width 2) (layer F.Cu) (net 19))
  (segment (start 87.89 57.55) (end 87.89 58.68) (width 2) (layer F.Cu) (net 19))
  (segment (start 95.25 66.04) (end 90.805 66.04) (width 2) (layer F.Cu) (net 19))
  (segment (start 59.185 54.61) (end 61.725 57.15) (width 0.5) (layer F.Cu) (net 20))
  (segment (start 46.99 57.2) (end 49.58 54.61) (width 0.5) (layer F.Cu) (net 20))
  (segment (start 59.185 66.675) (end 61.725 69.215) (width 0.5) (layer F.Cu) (net 20))
  (segment (start 49.53 66.675) (end 59.185 66.675) (width 0.5) (layer F.Cu) (net 20))
  (segment (start 46.99 69.215) (end 49.53 66.675) (width 0.5) (layer F.Cu) (net 20))
  (segment (start 59.055 78.74) (end 61.595 81.28) (width 0.5) (layer F.Cu) (net 20))
  (segment (start 49.2375 78.74) (end 59.055 78.74) (width 0.5) (layer F.Cu) (net 20))
  (segment (start 46.99 80.9875) (end 49.2375 78.74) (width 0.5) (layer F.Cu) (net 20))
  (segment (start 46.99 92.76) (end 48.945 90.805) (width 0.5) (layer F.Cu) (net 20))
  (segment (start 59.055 90.805) (end 61.595 93.345) (width 0.5) (layer F.Cu) (net 20))
  (segment (start 48.945 90.805) (end 59.055 90.805) (width 0.5) (layer F.Cu) (net 20))
  (segment (start 46.94 92.71) (end 46.99 92.76) (width 2) (layer F.Cu) (net 20))
  (segment (start 38.1 92.71) (end 46.94 92.71) (width 2) (layer F.Cu) (net 20))
  (segment (start 46.99 80.9875) (end 38.4425 80.9875) (width 2) (layer F.Cu) (net 20))
  (segment (start 38.4425 80.9875) (end 38.1 80.645) (width 2) (layer F.Cu) (net 20))
  (segment (start 38.1 80.645) (end 38.1 92.71) (width 2) (layer F.Cu) (net 20))
  (segment (start 38.735 69.215) (end 38.1 68.58) (width 2) (layer F.Cu) (net 20))
  (segment (start 46.99 69.215) (end 38.735 69.215) (width 2) (layer F.Cu) (net 20))
  (segment (start 38.1 68.58) (end 38.1 80.645) (width 2) (layer F.Cu) (net 20))
  (segment (start 46.99 57.2) (end 38.785 57.2) (width 2) (layer F.Cu) (net 20))
  (segment (start 38.785 57.2) (end 38.1 56.515) (width 2) (layer F.Cu) (net 20))
  (segment (start 38.1 56.515) (end 38.1 68.58) (width 2) (layer F.Cu) (net 20))
  (segment (start 38.1 47.625) (end 38.1 56.515) (width 2) (layer F.Cu) (net 20))
  (segment (start 59.055 54.61) (end 59.185 54.61) (width 0.5) (layer F.Cu) (net 20))
  (segment (start 49.58 54.61) (end 59.055 54.61) (width 0.5) (layer F.Cu) (net 20))
  (segment (start 98.96501 35.825048) (end 98.96501 41.36999) (width 0.5) (layer F.Cu) (net 20))
  (segment (start 98.96501 41.36999) (end 97.4475 42.8875) (width 0.5) (layer F.Cu) (net 20))
  (segment (start 98.135001 34.995039) (end 98.96501 35.825048) (width 0.5) (layer F.Cu) (net 20))
  (segment (start 98.135001 33.474999) (end 98.135001 34.995039) (width 0.5) (layer F.Cu) (net 20))
  (segment (start 98.585 33.025) (end 98.135001 33.474999) (width 0.5) (layer F.Cu) (net 20))
  (segment (start 99.695 33.025) (end 98.585 33.025) (width 0.5) (layer F.Cu) (net 20))
  (segment (start 75.9875 42.8875) (end 61.725 57.15) (width 0.5) (layer F.Cu) (net 20))
  (segment (start 87.63 42.8875) (end 75.9875 42.8875) (width 0.5) (layer F.Cu) (net 20))
  (segment (start 97.4475 42.8875) (end 91.44 42.8875) (width 0.5) (layer F.Cu) (net 20))
  (segment (start 91.44 42.8875) (end 87.63 42.8875) (width 0.5) (layer F.Cu) (net 20))
  (segment (start 38.1 39.37) (end 38.1 47.625) (width 2) (layer F.Cu) (net 20))
  (segment (start 91.295 110.09) (end 100.445 110.09) (width 1) (layer F.Cu) (net 21))
  (segment (start 117.205 105.68) (end 115.57 107.315) (width 2) (layer F.Cu) (net 21))
  (segment (start 129.255 105.68) (end 117.205 105.68) (width 2) (layer F.Cu) (net 21))
  (segment (start 103.22 107.315) (end 100.445 110.09) (width 4) (layer F.Cu) (net 21))
  (segment (start 115.57 107.315) (end 103.22 107.315) (width 4) (layer F.Cu) (net 21))
  (segment (start 100.33 110.205) (end 100.445 110.09) (width 1) (layer F.Cu) (net 21))
  (segment (start 100.33 121.285) (end 100.33 110.205) (width 1) (layer F.Cu) (net 21))
  (segment (start 91.7 93.58) (end 100.85 93.58) (width 1) (layer F.Cu) (net 22))
  (segment (start 120.92 94.25) (end 115.57 88.9) (width 2) (layer F.Cu) (net 22))
  (segment (start 129.255 94.25) (end 120.92 94.25) (width 2) (layer F.Cu) (net 22))
  (segment (start 105.53 88.9) (end 100.85 93.58) (width 4) (layer F.Cu) (net 22))
  (segment (start 115.57 88.9) (end 105.53 88.9) (width 4) (layer F.Cu) (net 22))
  (segment (start 105.695 98.425) (end 100.85 93.58) (width 1) (layer F.Cu) (net 22))
  (segment (start 109.855 98.425) (end 105.695 98.425) (width 1) (layer F.Cu) (net 22))
  (segment (start 76.04999 79.50499) (end 77.825 81.28) (width 0.5) (layer F.Cu) (net 23))
  (segment (start 72.285044 79.50499) (end 76.04999 79.50499) (width 0.5) (layer F.Cu) (net 23))
  (segment (start 69.240034 82.55) (end 72.285044 79.50499) (width 0.5) (layer F.Cu) (net 23))
  (segment (start 66.545 82.55) (end 69.240034 82.55) (width 0.5) (layer F.Cu) (net 23))
  (segment (start 81.94 81.28) (end 91.7 91.04) (width 0.5) (layer F.Cu) (net 23))
  (segment (start 77.825 81.28) (end 81.94 81.28) (width 0.5) (layer F.Cu) (net 23))
  (segment (start 70.485 83.82) (end 73.025 81.28) (width 0.5) (layer F.Cu) (net 24))
  (segment (start 66.545 83.82) (end 70.485 83.82) (width 0.5) (layer F.Cu) (net 24))
  (segment (start 54.61 82.55) (end 61.595 82.55) (width 0.5) (layer F.Cu) (net 25))
  (segment (start 75.41499 91.56999) (end 77.19 93.345) (width 0.5) (layer F.Cu) (net 26))
  (segment (start 68.605034 94.615) (end 71.650044 91.56999) (width 0.5) (layer F.Cu) (net 26))
  (segment (start 71.650044 91.56999) (end 75.41499 91.56999) (width 0.5) (layer F.Cu) (net 26))
  (segment (start 66.545 94.615) (end 68.605034 94.615) (width 0.5) (layer F.Cu) (net 26))
  (segment (start 91.295 107.45) (end 91.295 107.55) (width 0.5) (layer F.Cu) (net 26))
  (segment (start 77.19 93.345) (end 91.295 107.45) (width 0.5) (layer F.Cu) (net 26))
  (segment (start 69.85 95.885) (end 72.39 93.345) (width 0.5) (layer F.Cu) (net 27))
  (segment (start 66.545 95.885) (end 69.85 95.885) (width 0.5) (layer F.Cu) (net 27))
  (segment (start 61.595 94.615) (end 54.61 94.615) (width 0.5) (layer F.Cu) (net 28))

  (zone (net 8) (net_name "Net-(C1-Pad2)") (layer B.Cu) (tstamp 0) (hatch edge 0.508)
    (connect_pads (clearance 0.8))
    (min_thickness 0.5)
    (fill yes (arc_segments 32) (thermal_gap 0.75) (thermal_bridge_width 1.5))
    (polygon
      (pts
        (xy 196.215 137.16) (xy 20.955 137.16) (xy 20.955 25.4) (xy 196.215 25.4)
      )
    )
    (filled_polygon
      (pts
        (xy 195.115001 136.06) (xy 22.055 136.06) (xy 22.055 125.131676) (xy 120.685431 125.131676) (xy 121.285529 125.869936)
        (xy 122.364884 126.388944) (xy 123.524754 126.687409) (xy 124.720564 126.75386) (xy 125.906361 126.585742) (xy 127.036575 126.189518)
        (xy 127.634471 125.869936) (xy 128.234569 125.131676) (xy 124.46 121.357107) (xy 120.685431 125.131676) (xy 22.055 125.131676)
        (xy 22.055 123.405) (xy 91.490161 123.405) (xy 91.509469 123.601034) (xy 91.56665 123.789535) (xy 91.659507 123.963259)
        (xy 91.784472 124.115528) (xy 91.936741 124.240493) (xy 92.110465 124.33335) (xy 92.298966 124.390531) (xy 92.495 124.409839)
        (xy 92.595 124.405) (xy 92.845 124.155) (xy 92.845 123.055) (xy 93.845 123.055) (xy 93.845 124.155)
        (xy 94.095 124.405) (xy 94.195 124.409839) (xy 94.391034 124.390531) (xy 94.579535 124.33335) (xy 94.753259 124.240493)
        (xy 94.905528 124.115528) (xy 95.030493 123.963259) (xy 95.12335 123.789535) (xy 95.180531 123.601034) (xy 95.199839 123.405)
        (xy 95.195 123.305) (xy 94.945 123.055) (xy 93.845 123.055) (xy 92.845 123.055) (xy 91.745 123.055)
        (xy 91.495 123.305) (xy 91.490161 123.405) (xy 22.055 123.405) (xy 22.055 121.705) (xy 91.490161 121.705)
        (xy 91.495 121.805) (xy 91.745 122.055) (xy 92.845 122.055) (xy 92.845 120.955) (xy 93.845 120.955)
        (xy 93.845 122.055) (xy 94.945 122.055) (xy 95.195 121.805) (xy 95.199839 121.705) (xy 95.180531 121.508966)
        (xy 95.12335 121.320465) (xy 95.030493 121.146741) (xy 94.905528 120.994472) (xy 94.753259 120.869507) (xy 94.579535 120.77665)
        (xy 94.391034 120.719469) (xy 94.195 120.700161) (xy 94.095 120.705) (xy 93.845 120.955) (xy 92.845 120.955)
        (xy 92.595 120.705) (xy 92.495 120.700161) (xy 92.298966 120.719469) (xy 92.110465 120.77665) (xy 91.936741 120.869507)
        (xy 91.784472 120.994472) (xy 91.659507 121.146741) (xy 91.56665 121.320465) (xy 91.509469 121.508966) (xy 91.490161 121.705)
        (xy 22.055 121.705) (xy 22.055 120.435) (xy 98.42492 120.435) (xy 98.42492 122.135) (xy 98.445193 122.340836)
        (xy 98.505233 122.538762) (xy 98.602733 122.721171) (xy 98.733946 122.881054) (xy 98.893829 123.012267) (xy 99.076238 123.109767)
        (xy 99.274164 123.169807) (xy 99.48 123.19008) (xy 101.18 123.19008) (xy 101.385836 123.169807) (xy 101.583762 123.109767)
        (xy 101.766171 123.012267) (xy 101.926054 122.881054) (xy 102.057267 122.721171) (xy 102.154767 122.538762) (xy 102.214807 122.340836)
        (xy 102.23508 122.135) (xy 102.23508 120.910564) (xy 118.35614 120.910564) (xy 118.524258 122.096361) (xy 118.920482 123.226575)
        (xy 119.240064 123.824471) (xy 119.978324 124.424569) (xy 123.752893 120.65) (xy 125.167107 120.65) (xy 128.941676 124.424569)
        (xy 129.679936 123.824471) (xy 130.198944 122.745116) (xy 130.497409 121.585246) (xy 130.56386 120.389436) (xy 130.395742 119.203639)
        (xy 130.023296 118.141248) (xy 134.84 118.141248) (xy 134.84 119.348752) (xy 135.075573 120.533055) (xy 135.537665 121.648644)
        (xy 136.208518 122.652647) (xy 137.062353 123.506482) (xy 138.066356 124.177335) (xy 139.181945 124.639427) (xy 140.366248 124.875)
        (xy 141.573752 124.875) (xy 142.758055 124.639427) (xy 143.873644 124.177335) (xy 144.877647 123.506482) (xy 145.731482 122.652647)
        (xy 146.402335 121.648644) (xy 146.864427 120.533055) (xy 147.1 119.348752) (xy 147.1 118.141248) (xy 146.864427 116.956945)
        (xy 146.402335 115.841356) (xy 145.731482 114.837353) (xy 145.225377 114.331248) (xy 152.62 114.331248) (xy 152.62 115.538752)
        (xy 152.855573 116.723055) (xy 153.317665 117.838644) (xy 153.988518 118.842647) (xy 154.842353 119.696482) (xy 155.846356 120.367335)
        (xy 156.961945 120.829427) (xy 158.146248 121.065) (xy 159.353752 121.065) (xy 160.538055 120.829427) (xy 161.653644 120.367335)
        (xy 162.657647 119.696482) (xy 163.511482 118.842647) (xy 164.182335 117.838644) (xy 164.252605 117.668996) (xy 181.477152 117.668996)
        (xy 181.678038 118.050631) (xy 181.949517 118.385743) (xy 182.281157 118.661453) (xy 182.660213 118.867165) (xy 182.686006 118.877835)
        (xy 183.015 118.724808) (xy 183.015 117.34) (xy 184.015 117.34) (xy 184.015 118.724808) (xy 184.343994 118.877835)
        (xy 184.369787 118.867165) (xy 184.748843 118.661453) (xy 185.080483 118.385743) (xy 185.351962 118.050631) (xy 185.552848 117.668996)
        (xy 185.407442 117.34) (xy 184.015 117.34) (xy 183.015 117.34) (xy 181.622558 117.34) (xy 181.477152 117.668996)
        (xy 164.252605 117.668996) (xy 164.644427 116.723055) (xy 164.786063 116.011004) (xy 181.477152 116.011004) (xy 181.622558 116.34)
        (xy 183.015 116.34) (xy 183.015 114.955192) (xy 184.015 114.955192) (xy 184.015 116.34) (xy 185.407442 116.34)
        (xy 185.552848 116.011004) (xy 185.351962 115.629369) (xy 185.080483 115.294257) (xy 184.748843 115.018547) (xy 184.369787 114.812835)
        (xy 184.343994 114.802165) (xy 184.015 114.955192) (xy 183.015 114.955192) (xy 182.686006 114.802165) (xy 182.660213 114.812835)
        (xy 182.281157 115.018547) (xy 181.949517 115.294257) (xy 181.678038 115.629369) (xy 181.477152 116.011004) (xy 164.786063 116.011004)
        (xy 164.88 115.538752) (xy 164.88 114.331248) (xy 164.644427 113.146945) (xy 164.182335 112.031356) (xy 163.511482 111.027353)
        (xy 162.657647 110.173518) (xy 161.653644 109.502665) (xy 160.538055 109.040573) (xy 159.353752 108.805) (xy 158.146248 108.805)
        (xy 156.961945 109.040573) (xy 155.846356 109.502665) (xy 154.842353 110.173518) (xy 153.988518 111.027353) (xy 153.317665 112.031356)
        (xy 152.855573 113.146945) (xy 152.62 114.331248) (xy 145.225377 114.331248) (xy 144.877647 113.983518) (xy 143.873644 113.312665)
        (xy 142.758055 112.850573) (xy 141.573752 112.615) (xy 140.366248 112.615) (xy 139.181945 112.850573) (xy 138.066356 113.312665)
        (xy 137.062353 113.983518) (xy 136.208518 114.837353) (xy 135.537665 115.841356) (xy 135.075573 116.956945) (xy 134.84 118.141248)
        (xy 130.023296 118.141248) (xy 129.999518 118.073425) (xy 129.679936 117.475529) (xy 128.941676 116.875431) (xy 125.167107 120.65)
        (xy 123.752893 120.65) (xy 119.978324 116.875431) (xy 119.240064 117.475529) (xy 118.721056 118.554884) (xy 118.422591 119.714754)
        (xy 118.35614 120.910564) (xy 102.23508 120.910564) (xy 102.23508 120.435) (xy 102.214807 120.229164) (xy 102.154767 120.031238)
        (xy 102.057267 119.848829) (xy 101.926054 119.688946) (xy 101.766171 119.557733) (xy 101.583762 119.460233) (xy 101.385836 119.400193)
        (xy 101.18 119.37992) (xy 99.48 119.37992) (xy 99.274164 119.400193) (xy 99.076238 119.460233) (xy 98.893829 119.557733)
        (xy 98.733946 119.688946) (xy 98.602733 119.848829) (xy 98.505233 120.031238) (xy 98.445193 120.229164) (xy 98.42492 120.435)
        (xy 22.055 120.435) (xy 22.055 116.168324) (xy 120.685431 116.168324) (xy 124.46 119.942893) (xy 128.234569 116.168324)
        (xy 127.634471 115.430064) (xy 126.555116 114.911056) (xy 125.395246 114.612591) (xy 124.199436 114.54614) (xy 123.013639 114.714258)
        (xy 121.883425 115.110482) (xy 121.285529 115.430064) (xy 120.685431 116.168324) (xy 22.055 116.168324) (xy 22.055 110.91)
        (xy 46.98992 110.91) (xy 46.98992 112.61) (xy 47.010193 112.815836) (xy 47.070233 113.013762) (xy 47.167733 113.196171)
        (xy 47.298946 113.356054) (xy 47.458829 113.487267) (xy 47.641238 113.584767) (xy 47.839164 113.644807) (xy 48.045 113.66508)
        (xy 49.745 113.66508) (xy 49.950836 113.644807) (xy 50.148762 113.584767) (xy 50.331171 113.487267) (xy 50.491054 113.356054)
        (xy 50.622267 113.196171) (xy 50.719767 113.013762) (xy 50.779807 112.815836) (xy 50.80008 112.61) (xy 50.80008 110.91)
        (xy 50.779807 110.704164) (xy 50.719767 110.506238) (xy 50.622267 110.323829) (xy 50.491054 110.163946) (xy 50.331171 110.032733)
        (xy 50.148762 109.935233) (xy 49.950836 109.875193) (xy 49.745 109.85492) (xy 48.045 109.85492) (xy 47.839164 109.875193)
        (xy 47.641238 109.935233) (xy 47.458829 110.032733) (xy 47.298946 110.163946) (xy 47.167733 110.323829) (xy 47.070233 110.506238)
        (xy 47.010193 110.704164) (xy 46.98992 110.91) (xy 22.055 110.91) (xy 22.055 109.251248) (xy 54.195 109.251248)
        (xy 54.195 110.458752) (xy 54.430573 111.643055) (xy 54.892665 112.758644) (xy 55.563518 113.762647) (xy 56.417353 114.616482)
        (xy 57.421356 115.287335) (xy 58.536945 115.749427) (xy 59.721248 115.985) (xy 60.928752 115.985) (xy 62.113055 115.749427)
        (xy 63.228644 115.287335) (xy 64.232647 114.616482) (xy 64.512453 114.336676) (xy 71.790431 114.336676) (xy 72.390529 115.074936)
        (xy 73.469884 115.593944) (xy 74.629754 115.892409) (xy 75.825564 115.95886) (xy 77.011361 115.790742) (xy 78.141575 115.394518)
        (xy 78.739471 115.074936) (xy 79.339569 114.336676) (xy 75.565 110.562107) (xy 71.790431 114.336676) (xy 64.512453 114.336676)
        (xy 65.086482 113.762647) (xy 65.757335 112.758644) (xy 66.219427 111.643055) (xy 66.455 110.458752) (xy 66.455 110.115564)
        (xy 69.46114 110.115564) (xy 69.629258 111.301361) (xy 70.025482 112.431575) (xy 70.345064 113.029471) (xy 71.083324 113.629569)
        (xy 74.857893 109.855) (xy 76.272107 109.855) (xy 80.046676 113.629569) (xy 80.784936 113.029471) (xy 81.303944 111.950116)
        (xy 81.602409 110.790246) (xy 81.66886 109.594436) (xy 81.500742 108.408639) (xy 81.104518 107.278425) (xy 80.801356 106.711248)
        (xy 109.44 106.711248) (xy 109.44 107.918752) (xy 109.675573 109.103055) (xy 110.137665 110.218644) (xy 110.808518 111.222647)
        (xy 111.662353 112.076482) (xy 112.666356 112.747335) (xy 113.781945 113.209427) (xy 114.966248 113.445) (xy 116.173752 113.445)
        (xy 117.358055 113.209427) (xy 118.473644 112.747335) (xy 119.477647 112.076482) (xy 120.331482 111.222647) (xy 121.002335 110.218644)
        (xy 121.464427 109.103055) (xy 121.7 107.918752) (xy 121.7 106.711248) (xy 121.464427 105.526945) (xy 121.002335 104.411356)
        (xy 120.331482 103.407353) (xy 119.477647 102.553518) (xy 118.473644 101.882665) (xy 117.358055 101.420573) (xy 116.173752 101.185)
        (xy 114.966248 101.185) (xy 113.781945 101.420573) (xy 112.666356 101.882665) (xy 111.662353 102.553518) (xy 110.808518 103.407353)
        (xy 110.137665 104.411356) (xy 109.675573 105.526945) (xy 109.44 106.711248) (xy 80.801356 106.711248) (xy 80.784936 106.680529)
        (xy 80.046676 106.080431) (xy 76.272107 109.855) (xy 74.857893 109.855) (xy 71.083324 106.080431) (xy 70.345064 106.680529)
        (xy 69.826056 107.759884) (xy 69.527591 108.919754) (xy 69.46114 110.115564) (xy 66.455 110.115564) (xy 66.455 109.251248)
        (xy 66.219427 108.066945) (xy 65.757335 106.951356) (xy 65.086482 105.947353) (xy 64.512453 105.373324) (xy 71.790431 105.373324)
        (xy 75.565 109.147893) (xy 79.339569 105.373324) (xy 78.739471 104.635064) (xy 77.660116 104.116056) (xy 76.500246 103.817591)
        (xy 75.304436 103.75114) (xy 74.118639 103.919258) (xy 72.988425 104.315482) (xy 72.390529 104.635064) (xy 71.790431 105.373324)
        (xy 64.512453 105.373324) (xy 64.232647 105.093518) (xy 63.228644 104.422665) (xy 62.113055 103.960573) (xy 60.928752 103.725)
        (xy 59.721248 103.725) (xy 58.536945 103.960573) (xy 57.421356 104.422665) (xy 56.417353 105.093518) (xy 55.563518 105.947353)
        (xy 54.892665 106.951356) (xy 54.430573 108.066945) (xy 54.195 109.251248) (xy 22.055 109.251248) (xy 22.055 100.75)
        (xy 38.73492 100.75) (xy 38.73492 102.45) (xy 38.755193 102.655836) (xy 38.815233 102.853762) (xy 38.912733 103.036171)
        (xy 39.043946 103.196054) (xy 39.203829 103.327267) (xy 39.386238 103.424767) (xy 39.584164 103.484807) (xy 39.79 103.50508)
        (xy 41.49 103.50508) (xy 41.695836 103.484807) (xy 41.893762 103.424767) (xy 42.076171 103.327267) (xy 42.236054 103.196054)
        (xy 42.367267 103.036171) (xy 42.464767 102.853762) (xy 42.524807 102.655836) (xy 42.54508 102.45) (xy 42.54508 101.385)
        (xy 50.79992 101.385) (xy 50.79992 103.085) (xy 50.820193 103.290836) (xy 50.880233 103.488762) (xy 50.977733 103.671171)
        (xy 51.108946 103.831054) (xy 51.268829 103.962267) (xy 51.451238 104.059767) (xy 51.649164 104.119807) (xy 51.855 104.14008)
        (xy 53.555 104.14008) (xy 53.760836 104.119807) (xy 53.958762 104.059767) (xy 54.141171 103.962267) (xy 54.301054 103.831054)
        (xy 54.432267 103.671171) (xy 54.529767 103.488762) (xy 54.589807 103.290836) (xy 54.61008 103.085) (xy 54.61008 101.385)
        (xy 54.589807 101.179164) (xy 54.529767 100.981238) (xy 54.432267 100.798829) (xy 54.301054 100.638946) (xy 54.141171 100.507733)
        (xy 53.958762 100.410233) (xy 53.760836 100.350193) (xy 53.555 100.32992) (xy 51.855 100.32992) (xy 51.649164 100.350193)
        (xy 51.451238 100.410233) (xy 51.268829 100.507733) (xy 51.108946 100.638946) (xy 50.977733 100.798829) (xy 50.880233 100.981238)
        (xy 50.820193 101.179164) (xy 50.79992 101.385) (xy 42.54508 101.385) (xy 42.54508 100.75) (xy 42.524807 100.544164)
        (xy 42.464767 100.346238) (xy 42.367267 100.163829) (xy 42.236054 100.003946) (xy 42.076171 99.872733) (xy 41.893762 99.775233)
        (xy 41.695836 99.715193) (xy 41.49 99.69492) (xy 39.79 99.69492) (xy 39.584164 99.715193) (xy 39.386238 99.775233)
        (xy 39.203829 99.872733) (xy 39.043946 100.003946) (xy 38.912733 100.163829) (xy 38.815233 100.346238) (xy 38.755193 100.544164)
        (xy 38.73492 100.75) (xy 22.055 100.75) (xy 22.055 97.575) (xy 107.94992 97.575) (xy 107.94992 99.275)
        (xy 107.970193 99.480836) (xy 108.030233 99.678762) (xy 108.127733 99.861171) (xy 108.258946 100.021054) (xy 108.418829 100.152267)
        (xy 108.601238 100.249767) (xy 108.799164 100.309807) (xy 109.005 100.33008) (xy 110.705 100.33008) (xy 110.910836 100.309807)
        (xy 111.108762 100.249767) (xy 111.291171 100.152267) (xy 111.451054 100.021054) (xy 111.542193 99.91) (xy 120.700161 99.91)
        (xy 120.719469 100.106034) (xy 120.77665 100.294535) (xy 120.869507 100.468259) (xy 120.994472 100.620528) (xy 121.146741 100.745493)
        (xy 121.320465 100.83835) (xy 121.508966 100.895531) (xy 121.705 100.914839) (xy 121.805 100.91) (xy 122.055 100.66)
        (xy 122.055 99.56) (xy 123.055 99.56) (xy 123.055 100.66) (xy 123.305 100.91) (xy 123.405 100.914839)
        (xy 123.601034 100.895531) (xy 123.789535 100.83835) (xy 123.963259 100.745493) (xy 124.115528 100.620528) (xy 124.240493 100.468259)
        (xy 124.33335 100.294535) (xy 124.390531 100.106034) (xy 124.409839 99.91) (xy 124.405 99.81) (xy 124.155 99.56)
        (xy 123.055 99.56) (xy 122.055 99.56) (xy 120.955 99.56) (xy 120.705 99.81) (xy 120.700161 99.91)
        (xy 111.542193 99.91) (xy 111.582267 99.861171) (xy 111.679767 99.678762) (xy 111.739807 99.480836) (xy 111.76008 99.275)
        (xy 111.76008 98.21) (xy 120.700161 98.21) (xy 120.705 98.31) (xy 120.955 98.56) (xy 122.055 98.56)
        (xy 122.055 97.46) (xy 123.055 97.46) (xy 123.055 98.56) (xy 124.155 98.56) (xy 124.405 98.31)
        (xy 124.409839 98.21) (xy 124.390531 98.013966) (xy 124.33335 97.825465) (xy 124.240493 97.651741) (xy 124.115528 97.499472)
        (xy 123.963259 97.374507) (xy 123.789535 97.28165) (xy 123.602785 97.225) (xy 149.50992 97.225) (xy 149.50992 99.625)
        (xy 149.530193 99.830836) (xy 149.590233 100.028762) (xy 149.687733 100.211171) (xy 149.818946 100.371054) (xy 149.978829 100.502267)
        (xy 150.161238 100.599767) (xy 150.359164 100.659807) (xy 150.565 100.68008) (xy 152.965 100.68008) (xy 153.170836 100.659807)
        (xy 153.368762 100.599767) (xy 153.551171 100.502267) (xy 153.711054 100.371054) (xy 153.842267 100.211171) (xy 153.89148 100.1191)
        (xy 155.778007 100.1191) (xy 155.903797 100.460996) (xy 156.317548 100.589887) (xy 156.748494 100.635583) (xy 157.180075 100.596328)
        (xy 157.595704 100.47363) (xy 157.626203 100.460996) (xy 157.751993 100.1191) (xy 156.765 99.132107) (xy 155.778007 100.1191)
        (xy 153.89148 100.1191) (xy 153.939767 100.028762) (xy 153.999807 99.830836) (xy 154.02008 99.625) (xy 154.02008 98.408494)
        (xy 154.554417 98.408494) (xy 154.593672 98.840075) (xy 154.71637 99.255704) (xy 154.729004 99.286203) (xy 155.0709 99.411993)
        (xy 156.057893 98.425) (xy 157.472107 98.425) (xy 158.4591 99.411993) (xy 158.800996 99.286203) (xy 158.929887 98.872452)
        (xy 158.975583 98.441506) (xy 158.936328 98.009925) (xy 158.81363 97.594296) (xy 158.800996 97.563797) (xy 158.4591 97.438007)
        (xy 157.472107 98.425) (xy 156.057893 98.425) (xy 155.0709 97.438007) (xy 154.729004 97.563797) (xy 154.600113 97.977548)
        (xy 154.554417 98.408494) (xy 154.02008 98.408494) (xy 154.02008 97.225) (xy 153.999807 97.019164) (xy 153.939767 96.821238)
        (xy 153.891481 96.7309) (xy 155.778007 96.7309) (xy 156.765 97.717893) (xy 157.751993 96.7309) (xy 157.626203 96.389004)
        (xy 157.212452 96.260113) (xy 156.781506 96.214417) (xy 156.349925 96.253672) (xy 155.934296 96.37637) (xy 155.903797 96.389004)
        (xy 155.778007 96.7309) (xy 153.891481 96.7309) (xy 153.842267 96.638829) (xy 153.711054 96.478946) (xy 153.551171 96.347733)
        (xy 153.368762 96.250233) (xy 153.170836 96.190193) (xy 152.965 96.16992) (xy 150.565 96.16992) (xy 150.359164 96.190193)
        (xy 150.161238 96.250233) (xy 149.978829 96.347733) (xy 149.818946 96.478946) (xy 149.687733 96.638829) (xy 149.590233 96.821238)
        (xy 149.530193 97.019164) (xy 149.50992 97.225) (xy 123.602785 97.225) (xy 123.601034 97.224469) (xy 123.405 97.205161)
        (xy 123.305 97.21) (xy 123.055 97.46) (xy 122.055 97.46) (xy 121.805 97.21) (xy 121.705 97.205161)
        (xy 121.508966 97.224469) (xy 121.320465 97.28165) (xy 121.146741 97.374507) (xy 120.994472 97.499472) (xy 120.869507 97.651741)
        (xy 120.77665 97.825465) (xy 120.719469 98.013966) (xy 120.700161 98.21) (xy 111.76008 98.21) (xy 111.76008 97.575)
        (xy 111.739807 97.369164) (xy 111.679767 97.171238) (xy 111.582267 96.988829) (xy 111.451054 96.828946) (xy 111.291171 96.697733)
        (xy 111.108762 96.600233) (xy 110.910836 96.540193) (xy 110.705 96.51992) (xy 109.005 96.51992) (xy 108.799164 96.540193)
        (xy 108.601238 96.600233) (xy 108.418829 96.697733) (xy 108.258946 96.828946) (xy 108.127733 96.988829) (xy 108.030233 97.171238)
        (xy 107.970193 97.369164) (xy 107.94992 97.575) (xy 22.055 97.575) (xy 22.055 93.765) (xy 52.70492 93.765)
        (xy 52.70492 95.465) (xy 52.725193 95.670836) (xy 52.785233 95.868762) (xy 52.882733 96.051171) (xy 53.013946 96.211054)
        (xy 53.173829 96.342267) (xy 53.356238 96.439767) (xy 53.554164 96.499807) (xy 53.76 96.52008) (xy 55.46 96.52008)
        (xy 55.665836 96.499807) (xy 55.863762 96.439767) (xy 56.046171 96.342267) (xy 56.206054 96.211054) (xy 56.337267 96.051171)
        (xy 56.434767 95.868762) (xy 56.494807 95.670836) (xy 56.51508 95.465) (xy 56.51508 93.765) (xy 56.494807 93.559164)
        (xy 56.434767 93.361238) (xy 56.337267 93.178829) (xy 56.206054 93.018946) (xy 56.046171 92.887733) (xy 55.863762 92.790233)
        (xy 55.665836 92.730193) (xy 55.46 92.70992) (xy 53.76 92.70992) (xy 53.554164 92.730193) (xy 53.356238 92.790233)
        (xy 53.173829 92.887733) (xy 53.013946 93.018946) (xy 52.882733 93.178829) (xy 52.785233 93.361238) (xy 52.725193 93.559164)
        (xy 52.70492 93.765) (xy 22.055 93.765) (xy 22.055 88.296248) (xy 109.44 88.296248) (xy 109.44 89.503752)
        (xy 109.675573 90.688055) (xy 110.137665 91.803644) (xy 110.808518 92.807647) (xy 111.662353 93.661482) (xy 112.666356 94.332335)
        (xy 113.781945 94.794427) (xy 114.966248 95.03) (xy 116.173752 95.03) (xy 117.358055 94.794427) (xy 118.473644 94.332335)
        (xy 119.477647 93.661482) (xy 120.331482 92.807647) (xy 121.002335 91.803644) (xy 121.464427 90.688055) (xy 121.7 89.503752)
        (xy 121.7 88.296248) (xy 121.464427 87.111945) (xy 121.002335 85.996356) (xy 120.331482 84.992353) (xy 119.477647 84.138518)
        (xy 118.473644 83.467665) (xy 117.358055 83.005573) (xy 116.173752 82.77) (xy 114.966248 82.77) (xy 113.781945 83.005573)
        (xy 112.666356 83.467665) (xy 111.662353 84.138518) (xy 110.808518 84.992353) (xy 110.137665 85.996356) (xy 109.675573 87.111945)
        (xy 109.44 88.296248) (xy 22.055 88.296248) (xy 22.055 81.7) (xy 52.70492 81.7) (xy 52.70492 83.4)
        (xy 52.725193 83.605836) (xy 52.785233 83.803762) (xy 52.882733 83.986171) (xy 53.013946 84.146054) (xy 53.173829 84.277267)
        (xy 53.356238 84.374767) (xy 53.554164 84.434807) (xy 53.76 84.45508) (xy 55.46 84.45508) (xy 55.665836 84.434807)
        (xy 55.863762 84.374767) (xy 56.046171 84.277267) (xy 56.206054 84.146054) (xy 56.337267 83.986171) (xy 56.434767 83.803762)
        (xy 56.494807 83.605836) (xy 56.51508 83.4) (xy 56.51508 82.581248) (xy 145.635 82.581248) (xy 145.635 83.788752)
        (xy 145.870573 84.973055) (xy 146.332665 86.088644) (xy 147.003518 87.092647) (xy 147.857353 87.946482) (xy 148.861356 88.617335)
        (xy 149.976945 89.079427) (xy 151.161248 89.315) (xy 152.368752 89.315) (xy 153.553055 89.079427) (xy 154.668644 88.617335)
        (xy 155.672647 87.946482) (xy 156.526482 87.092647) (xy 157.197335 86.088644) (xy 157.659427 84.973055) (xy 157.895 83.788752)
        (xy 157.895 82.581248) (xy 157.776399 81.985) (xy 162.84492 81.985) (xy 162.84492 84.385) (xy 162.865193 84.590836)
        (xy 162.925233 84.788762) (xy 163.022733 84.971171) (xy 163.153946 85.131054) (xy 163.313829 85.262267) (xy 163.496238 85.359767)
        (xy 163.694164 85.419807) (xy 163.9 85.44008) (xy 166.3 85.44008) (xy 166.505836 85.419807) (xy 166.703762 85.359767)
        (xy 166.886171 85.262267) (xy 167.046054 85.131054) (xy 167.177267 84.971171) (xy 167.22648 84.8791) (xy 169.113007 84.8791)
        (xy 169.238797 85.220996) (xy 169.652548 85.349887) (xy 170.083494 85.395583) (xy 170.515075 85.356328) (xy 170.930704 85.23363)
        (xy 170.961203 85.220996) (xy 171.086993 84.8791) (xy 170.1 83.892107) (xy 169.113007 84.8791) (xy 167.22648 84.8791)
        (xy 167.274767 84.788762) (xy 167.334807 84.590836) (xy 167.35508 84.385) (xy 167.35508 83.168494) (xy 167.889417 83.168494)
        (xy 167.928672 83.600075) (xy 168.05137 84.015704) (xy 168.064004 84.046203) (xy 168.4059 84.171993) (xy 169.392893 83.185)
        (xy 170.807107 83.185) (xy 171.7941 84.171993) (xy 172.135996 84.046203) (xy 172.264887 83.632452) (xy 172.310583 83.201506)
        (xy 172.271328 82.769925) (xy 172.14863 82.354296) (xy 172.135996 82.323797) (xy 171.7941 82.198007) (xy 170.807107 83.185)
        (xy 169.392893 83.185) (xy 168.4059 82.198007) (xy 168.064004 82.323797) (xy 167.935113 82.737548) (xy 167.889417 83.168494)
        (xy 167.35508 83.168494) (xy 167.35508 81.985) (xy 167.334807 81.779164) (xy 167.274767 81.581238) (xy 167.226481 81.4909)
        (xy 169.113007 81.4909) (xy 170.1 82.477893) (xy 171.086993 81.4909) (xy 170.961203 81.149004) (xy 170.547452 81.020113)
        (xy 170.116506 80.974417) (xy 169.684925 81.013672) (xy 169.269296 81.13637) (xy 169.238797 81.149004) (xy 169.113007 81.4909)
        (xy 167.226481 81.4909) (xy 167.177267 81.398829) (xy 167.046054 81.238946) (xy 166.886171 81.107733) (xy 166.703762 81.010233)
        (xy 166.505836 80.950193) (xy 166.3 80.92992) (xy 163.9 80.92992) (xy 163.694164 80.950193) (xy 163.496238 81.010233)
        (xy 163.313829 81.107733) (xy 163.153946 81.238946) (xy 163.022733 81.398829) (xy 162.925233 81.581238) (xy 162.865193 81.779164)
        (xy 162.84492 81.985) (xy 157.776399 81.985) (xy 157.659427 81.396945) (xy 157.197335 80.281356) (xy 156.526482 79.277353)
        (xy 155.672647 78.423518) (xy 154.668644 77.752665) (xy 153.553055 77.290573) (xy 152.368752 77.055) (xy 151.161248 77.055)
        (xy 149.976945 77.290573) (xy 148.861356 77.752665) (xy 147.857353 78.423518) (xy 147.003518 79.277353) (xy 146.332665 80.281356)
        (xy 145.870573 81.396945) (xy 145.635 82.581248) (xy 56.51508 82.581248) (xy 56.51508 81.7) (xy 56.494807 81.494164)
        (xy 56.434767 81.296238) (xy 56.337267 81.113829) (xy 56.206054 80.953946) (xy 56.046171 80.822733) (xy 55.863762 80.725233)
        (xy 55.665836 80.665193) (xy 55.46 80.64492) (xy 53.76 80.64492) (xy 53.554164 80.665193) (xy 53.356238 80.725233)
        (xy 53.173829 80.822733) (xy 53.013946 80.953946) (xy 52.882733 81.113829) (xy 52.785233 81.296238) (xy 52.725193 81.494164)
        (xy 52.70492 81.7) (xy 22.055 81.7) (xy 22.055 79.512478) (xy 28.163995 79.512478) (xy 28.268782 79.70855)
        (xy 28.488023 79.997445) (xy 28.759412 80.238017) (xy 29.07252 80.421021) (xy 29.345 80.271167) (xy 29.345 79.24)
        (xy 30.345 79.24) (xy 30.345 80.271167) (xy 30.61748 80.421021) (xy 30.930588 80.238017) (xy 31.201977 79.997445)
        (xy 31.421218 79.70855) (xy 31.484574 79.59) (xy 82.600161 79.59) (xy 82.619469 79.786034) (xy 82.67665 79.974535)
        (xy 82.769507 80.148259) (xy 82.894472 80.300528) (xy 83.046741 80.425493) (xy 83.220465 80.51835) (xy 83.408966 80.575531)
        (xy 83.605 80.594839) (xy 83.705 80.59) (xy 83.955 80.34) (xy 83.955 79.24) (xy 84.955 79.24)
        (xy 84.955 80.34) (xy 85.205 80.59) (xy 85.305 80.594839) (xy 85.501034 80.575531) (xy 85.689535 80.51835)
        (xy 85.863259 80.425493) (xy 86.015528 80.300528) (xy 86.140493 80.148259) (xy 86.23335 79.974535) (xy 86.290531 79.786034)
        (xy 86.309839 79.59) (xy 86.305 79.49) (xy 86.055 79.24) (xy 84.955 79.24) (xy 83.955 79.24)
        (xy 82.855 79.24) (xy 82.605 79.49) (xy 82.600161 79.59) (xy 31.484574 79.59) (xy 31.526005 79.512478)
        (xy 31.364868 79.24) (xy 30.345 79.24) (xy 29.345 79.24) (xy 28.325132 79.24) (xy 28.163995 79.512478)
        (xy 22.055 79.512478) (xy 22.055 76.972478) (xy 28.163995 76.972478) (xy 28.268782 77.16855) (xy 28.488023 77.457445)
        (xy 28.502186 77.47) (xy 28.488023 77.482555) (xy 28.268782 77.77145) (xy 28.163995 77.967522) (xy 28.325132 78.24)
        (xy 29.345 78.24) (xy 29.345 76.7) (xy 30.345 76.7) (xy 30.345 78.24) (xy 31.364868 78.24)
        (xy 31.526005 77.967522) (xy 31.484575 77.89) (xy 82.600161 77.89) (xy 82.605 77.99) (xy 82.855 78.24)
        (xy 83.955 78.24) (xy 83.955 77.14) (xy 84.955 77.14) (xy 84.955 78.24) (xy 86.055 78.24)
        (xy 86.305 77.99) (xy 86.309839 77.89) (xy 86.290531 77.693966) (xy 86.23335 77.505465) (xy 86.140493 77.331741)
        (xy 86.015528 77.179472) (xy 85.863259 77.054507) (xy 85.689535 76.96165) (xy 85.501034 76.904469) (xy 85.305 76.885161)
        (xy 85.205 76.89) (xy 84.955 77.14) (xy 83.955 77.14) (xy 83.705 76.89) (xy 83.605 76.885161)
        (xy 83.408966 76.904469) (xy 83.220465 76.96165) (xy 83.046741 77.054507) (xy 82.894472 77.179472) (xy 82.769507 77.331741)
        (xy 82.67665 77.505465) (xy 82.619469 77.693966) (xy 82.600161 77.89) (xy 31.484575 77.89) (xy 31.421218 77.77145)
        (xy 31.201977 77.482555) (xy 31.187814 77.47) (xy 31.201977 77.457445) (xy 31.421218 77.16855) (xy 31.526005 76.972478)
        (xy 31.364868 76.7) (xy 30.345 76.7) (xy 29.345 76.7) (xy 28.325132 76.7) (xy 28.163995 76.972478)
        (xy 22.055 76.972478) (xy 22.055 74.432478) (xy 28.163995 74.432478) (xy 28.268782 74.62855) (xy 28.488023 74.917445)
        (xy 28.502186 74.93) (xy 28.488023 74.942555) (xy 28.268782 75.23145) (xy 28.163995 75.427522) (xy 28.325132 75.7)
        (xy 29.345 75.7) (xy 29.345 74.16) (xy 30.345 74.16) (xy 30.345 75.7) (xy 31.364868 75.7)
        (xy 31.526005 75.427522) (xy 31.421218 75.23145) (xy 31.201977 74.942555) (xy 31.187814 74.93) (xy 31.201977 74.917445)
        (xy 31.421218 74.62855) (xy 31.526005 74.432478) (xy 31.364868 74.16) (xy 30.345 74.16) (xy 29.345 74.16)
        (xy 28.325132 74.16) (xy 28.163995 74.432478) (xy 22.055 74.432478) (xy 22.055 71.892478) (xy 28.163995 71.892478)
        (xy 28.268782 72.08855) (xy 28.488023 72.377445) (xy 28.502186 72.39) (xy 28.488023 72.402555) (xy 28.268782 72.69145)
        (xy 28.163995 72.887522) (xy 28.325132 73.16) (xy 29.345 73.16) (xy 29.345 71.62) (xy 30.345 71.62)
        (xy 30.345 73.16) (xy 31.364868 73.16) (xy 31.526005 72.887522) (xy 31.484575 72.81) (xy 82.54992 72.81)
        (xy 82.54992 74.51) (xy 82.570193 74.715836) (xy 82.630233 74.913762) (xy 82.727733 75.096171) (xy 82.858946 75.256054)
        (xy 83.018829 75.387267) (xy 83.201238 75.484767) (xy 83.399164 75.544807) (xy 83.605 75.56508) (xy 85.305 75.56508)
        (xy 85.510836 75.544807) (xy 85.708762 75.484767) (xy 85.891171 75.387267) (xy 86.051054 75.256054) (xy 86.182267 75.096171)
        (xy 86.279767 74.913762) (xy 86.339807 74.715836) (xy 86.36008 74.51) (xy 86.36008 72.81) (xy 86.339807 72.604164)
        (xy 86.284321 72.421248) (xy 109.44 72.421248) (xy 109.44 73.628752) (xy 109.675573 74.813055) (xy 110.137665 75.928644)
        (xy 110.808518 76.932647) (xy 111.662353 77.786482) (xy 112.666356 78.457335) (xy 113.781945 78.919427) (xy 114.966248 79.155)
        (xy 116.173752 79.155) (xy 117.358055 78.919427) (xy 118.473644 78.457335) (xy 119.477647 77.786482) (xy 120.331482 76.932647)
        (xy 121.002335 75.928644) (xy 121.464427 74.813055) (xy 121.7 73.628752) (xy 121.7 72.421248) (xy 121.464427 71.236945)
        (xy 121.002335 70.121356) (xy 120.331482 69.117353) (xy 120.214129 69) (xy 125.09492 69) (xy 125.09492 70.7)
        (xy 125.115193 70.905836) (xy 125.175233 71.103762) (xy 125.272733 71.286171) (xy 125.403946 71.446054) (xy 125.563829 71.577267)
        (xy 125.746238 71.674767) (xy 125.944164 71.734807) (xy 126.15 71.75508) (xy 127.85 71.75508) (xy 128.055836 71.734807)
        (xy 128.253762 71.674767) (xy 128.436171 71.577267) (xy 128.596054 71.446054) (xy 128.727267 71.286171) (xy 128.824767 71.103762)
        (xy 128.884807 70.905836) (xy 128.90508 70.7) (xy 134.035161 70.7) (xy 134.054469 70.896034) (xy 134.11165 71.084535)
        (xy 134.204507 71.258259) (xy 134.329472 71.410528) (xy 134.481741 71.535493) (xy 134.655465 71.62835) (xy 134.843966 71.685531)
        (xy 135.04 71.704839) (xy 135.14 71.7) (xy 135.39 71.45) (xy 135.39 70.35) (xy 136.39 70.35)
        (xy 136.39 71.45) (xy 136.64 71.7) (xy 136.74 71.704839) (xy 136.936034 71.685531) (xy 137.124535 71.62835)
        (xy 137.298259 71.535493) (xy 137.450528 71.410528) (xy 137.575493 71.258259) (xy 137.66835 71.084535) (xy 137.725531 70.896034)
        (xy 137.744839 70.7) (xy 137.74 70.6) (xy 137.49 70.35) (xy 136.39 70.35) (xy 135.39 70.35)
        (xy 134.29 70.35) (xy 134.04 70.6) (xy 134.035161 70.7) (xy 128.90508 70.7) (xy 128.90508 69)
        (xy 134.035161 69) (xy 134.04 69.1) (xy 134.29 69.35) (xy 135.39 69.35) (xy 135.39 68.25)
        (xy 136.39 68.25) (xy 136.39 69.35) (xy 137.49 69.35) (xy 137.74 69.1) (xy 137.744839 69)
        (xy 137.725531 68.803966) (xy 137.66835 68.615465) (xy 137.575493 68.441741) (xy 137.450528 68.289472) (xy 137.298259 68.164507)
        (xy 137.124535 68.07165) (xy 136.936034 68.014469) (xy 136.74 67.995161) (xy 136.64 68) (xy 136.39 68.25)
        (xy 135.39 68.25) (xy 135.14 68) (xy 135.04 67.995161) (xy 134.843966 68.014469) (xy 134.655465 68.07165)
        (xy 134.481741 68.164507) (xy 134.329472 68.289472) (xy 134.204507 68.441741) (xy 134.11165 68.615465) (xy 134.054469 68.803966)
        (xy 134.035161 69) (xy 128.90508 69) (xy 128.884807 68.794164) (xy 128.824767 68.596238) (xy 128.727267 68.413829)
        (xy 128.596054 68.253946) (xy 128.436171 68.122733) (xy 128.253762 68.025233) (xy 128.055836 67.965193) (xy 127.85 67.94492)
        (xy 126.15 67.94492) (xy 125.944164 67.965193) (xy 125.746238 68.025233) (xy 125.563829 68.122733) (xy 125.403946 68.253946)
        (xy 125.272733 68.413829) (xy 125.175233 68.596238) (xy 125.115193 68.794164) (xy 125.09492 69) (xy 120.214129 69)
        (xy 119.477647 68.263518) (xy 118.473644 67.592665) (xy 117.358055 67.130573) (xy 116.173752 66.895) (xy 114.966248 66.895)
        (xy 113.781945 67.130573) (xy 112.666356 67.592665) (xy 111.662353 68.263518) (xy 110.808518 69.117353) (xy 110.137665 70.121356)
        (xy 109.675573 71.236945) (xy 109.44 72.421248) (xy 86.284321 72.421248) (xy 86.279767 72.406238) (xy 86.182267 72.223829)
        (xy 86.051054 72.063946) (xy 85.891171 71.932733) (xy 85.708762 71.835233) (xy 85.510836 71.775193) (xy 85.305 71.75492)
        (xy 83.605 71.75492) (xy 83.399164 71.775193) (xy 83.201238 71.835233) (xy 83.018829 71.932733) (xy 82.858946 72.063946)
        (xy 82.727733 72.223829) (xy 82.630233 72.406238) (xy 82.570193 72.604164) (xy 82.54992 72.81) (xy 31.484575 72.81)
        (xy 31.421218 72.69145) (xy 31.201977 72.402555) (xy 31.187814 72.39) (xy 31.201977 72.377445) (xy 31.421218 72.08855)
        (xy 31.526005 71.892478) (xy 31.364868 71.62) (xy 30.345 71.62) (xy 29.345 71.62) (xy 28.325132 71.62)
        (xy 28.163995 71.892478) (xy 22.055 71.892478) (xy 22.055 69.352478) (xy 28.163995 69.352478) (xy 28.268782 69.54855)
        (xy 28.488023 69.837445) (xy 28.502186 69.85) (xy 28.488023 69.862555) (xy 28.268782 70.15145) (xy 28.163995 70.347522)
        (xy 28.325132 70.62) (xy 29.345 70.62) (xy 29.345 69.08) (xy 30.345 69.08) (xy 30.345 70.62)
        (xy 31.364868 70.62) (xy 31.526005 70.347522) (xy 31.421218 70.15145) (xy 31.201977 69.862555) (xy 31.187814 69.85)
        (xy 31.201977 69.837445) (xy 31.355611 69.635) (xy 52.70492 69.635) (xy 52.70492 71.335) (xy 52.725193 71.540836)
        (xy 52.785233 71.738762) (xy 52.882733 71.921171) (xy 53.013946 72.081054) (xy 53.173829 72.212267) (xy 53.356238 72.309767)
        (xy 53.554164 72.369807) (xy 53.76 72.39008) (xy 55.46 72.39008) (xy 55.665836 72.369807) (xy 55.863762 72.309767)
        (xy 56.046171 72.212267) (xy 56.206054 72.081054) (xy 56.337267 71.921171) (xy 56.434767 71.738762) (xy 56.494807 71.540836)
        (xy 56.51508 71.335) (xy 56.51508 69.635) (xy 56.494807 69.429164) (xy 56.434767 69.231238) (xy 56.337267 69.048829)
        (xy 56.206054 68.888946) (xy 56.046171 68.757733) (xy 55.863762 68.660233) (xy 55.665836 68.600193) (xy 55.46 68.57992)
        (xy 53.76 68.57992) (xy 53.554164 68.600193) (xy 53.356238 68.660233) (xy 53.173829 68.757733) (xy 53.013946 68.888946)
        (xy 52.882733 69.048829) (xy 52.785233 69.231238) (xy 52.725193 69.429164) (xy 52.70492 69.635) (xy 31.355611 69.635)
        (xy 31.421218 69.54855) (xy 31.526005 69.352478) (xy 31.364868 69.08) (xy 30.345 69.08) (xy 29.345 69.08)
        (xy 28.325132 69.08) (xy 28.163995 69.352478) (xy 22.055 69.352478) (xy 22.055 66.812478) (xy 28.163995 66.812478)
        (xy 28.268782 67.00855) (xy 28.488023 67.297445) (xy 28.502186 67.31) (xy 28.488023 67.322555) (xy 28.268782 67.61145)
        (xy 28.163995 67.807522) (xy 28.325132 68.08) (xy 29.345 68.08) (xy 29.345 66.54) (xy 30.345 66.54)
        (xy 30.345 68.08) (xy 31.364868 68.08) (xy 31.526005 67.807522) (xy 31.421218 67.61145) (xy 31.201977 67.322555)
        (xy 31.187814 67.31) (xy 31.201977 67.297445) (xy 31.421218 67.00855) (xy 31.526005 66.812478) (xy 31.364868 66.54)
        (xy 30.345 66.54) (xy 29.345 66.54) (xy 28.325132 66.54) (xy 28.163995 66.812478) (xy 22.055 66.812478)
        (xy 22.055 66.255) (xy 83.870161 66.255) (xy 83.889469 66.451034) (xy 83.94665 66.639535) (xy 84.039507 66.813259)
        (xy 84.164472 66.965528) (xy 84.316741 67.090493) (xy 84.490465 67.18335) (xy 84.678966 67.240531) (xy 84.875 67.259839)
        (xy 84.975 67.255) (xy 85.225 67.005) (xy 85.225 65.905) (xy 86.225 65.905) (xy 86.225 67.005)
        (xy 86.475 67.255) (xy 86.575 67.259839) (xy 86.771034 67.240531) (xy 86.959535 67.18335) (xy 87.133259 67.090493)
        (xy 87.285528 66.965528) (xy 87.410493 66.813259) (xy 87.50335 66.639535) (xy 87.560531 66.451034) (xy 87.579839 66.255)
        (xy 87.575 66.155) (xy 87.325 65.905) (xy 86.225 65.905) (xy 85.225 65.905) (xy 84.125 65.905)
        (xy 83.875 66.155) (xy 83.870161 66.255) (xy 22.055 66.255) (xy 22.055 64.35) (xy 27.990161 64.35)
        (xy 28.009469 64.546034) (xy 28.06665 64.734535) (xy 28.159507 64.908259) (xy 28.280627 65.055842) (xy 28.268782 65.07145)
        (xy 28.163995 65.267522) (xy 28.325132 65.54) (xy 29.345 65.54) (xy 29.345 64) (xy 30.345 64)
        (xy 30.345 65.54) (xy 31.364868 65.54) (xy 31.526005 65.267522) (xy 31.484575 65.19) (xy 88.89992 65.19)
        (xy 88.89992 66.89) (xy 88.920193 67.095836) (xy 88.980233 67.293762) (xy 89.077733 67.476171) (xy 89.208946 67.636054)
        (xy 89.368829 67.767267) (xy 89.551238 67.864767) (xy 89.749164 67.924807) (xy 89.955 67.94508) (xy 91.655 67.94508)
        (xy 91.860836 67.924807) (xy 92.058762 67.864767) (xy 92.241171 67.767267) (xy 92.401054 67.636054) (xy 92.532267 67.476171)
        (xy 92.629767 67.293762) (xy 92.689807 67.095836) (xy 92.71008 66.89) (xy 92.71008 65.475) (xy 149.50992 65.475)
        (xy 149.50992 67.875) (xy 149.530193 68.080836) (xy 149.590233 68.278762) (xy 149.687733 68.461171) (xy 149.818946 68.621054)
        (xy 149.978829 68.752267) (xy 150.161238 68.849767) (xy 150.359164 68.909807) (xy 150.565 68.93008) (xy 152.965 68.93008)
        (xy 153.170836 68.909807) (xy 153.368762 68.849767) (xy 153.551171 68.752267) (xy 153.711054 68.621054) (xy 153.842267 68.461171)
        (xy 153.89148 68.3691) (xy 155.778007 68.3691) (xy 155.903797 68.710996) (xy 156.317548 68.839887) (xy 156.748494 68.885583)
        (xy 157.180075 68.846328) (xy 157.595704 68.72363) (xy 157.626203 68.710996) (xy 157.751993 68.3691) (xy 156.765 67.382107)
        (xy 155.778007 68.3691) (xy 153.89148 68.3691) (xy 153.939767 68.278762) (xy 153.999807 68.080836) (xy 154.02008 67.875)
        (xy 154.02008 66.658494) (xy 154.554417 66.658494) (xy 154.593672 67.090075) (xy 154.71637 67.505704) (xy 154.729004 67.536203)
        (xy 155.0709 67.661993) (xy 156.057893 66.675) (xy 157.472107 66.675) (xy 158.4591 67.661993) (xy 158.800996 67.536203)
        (xy 158.929887 67.122452) (xy 158.975583 66.691506) (xy 158.936328 66.259925) (xy 158.81363 65.844296) (xy 158.800996 65.813797)
        (xy 158.4591 65.688007) (xy 157.472107 66.675) (xy 156.057893 66.675) (xy 155.0709 65.688007) (xy 154.729004 65.813797)
        (xy 154.600113 66.227548) (xy 154.554417 66.658494) (xy 154.02008 66.658494) (xy 154.02008 65.475) (xy 153.999807 65.269164)
        (xy 153.939767 65.071238) (xy 153.891481 64.9809) (xy 155.778007 64.9809) (xy 156.765 65.967893) (xy 157.751993 64.9809)
        (xy 157.626203 64.639004) (xy 157.212452 64.510113) (xy 156.781506 64.464417) (xy 156.349925 64.503672) (xy 155.934296 64.62637)
        (xy 155.903797 64.639004) (xy 155.778007 64.9809) (xy 153.891481 64.9809) (xy 153.842267 64.888829) (xy 153.711054 64.728946)
        (xy 153.551171 64.597733) (xy 153.368762 64.500233) (xy 153.170836 64.440193) (xy 152.965 64.41992) (xy 150.565 64.41992)
        (xy 150.359164 64.440193) (xy 150.161238 64.500233) (xy 149.978829 64.597733) (xy 149.818946 64.728946) (xy 149.687733 64.888829)
        (xy 149.590233 65.071238) (xy 149.530193 65.269164) (xy 149.50992 65.475) (xy 92.71008 65.475) (xy 92.71008 65.19)
        (xy 92.689807 64.984164) (xy 92.629767 64.786238) (xy 92.532267 64.603829) (xy 92.401054 64.443946) (xy 92.241171 64.312733)
        (xy 92.058762 64.215233) (xy 91.860836 64.155193) (xy 91.655 64.13492) (xy 89.955 64.13492) (xy 89.749164 64.155193)
        (xy 89.551238 64.215233) (xy 89.368829 64.312733) (xy 89.208946 64.443946) (xy 89.077733 64.603829) (xy 88.980233 64.786238)
        (xy 88.920193 64.984164) (xy 88.89992 65.19) (xy 31.484575 65.19) (xy 31.421218 65.07145) (xy 31.409373 65.055842)
        (xy 31.530493 64.908259) (xy 31.62335 64.734535) (xy 31.677811 64.555) (xy 83.870161 64.555) (xy 83.875 64.655)
        (xy 84.125 64.905) (xy 85.225 64.905) (xy 85.225 63.805) (xy 86.225 63.805) (xy 86.225 64.905)
        (xy 87.325 64.905) (xy 87.575 64.655) (xy 87.579839 64.555) (xy 87.560531 64.358966) (xy 87.50335 64.170465)
        (xy 87.410493 63.996741) (xy 87.285528 63.844472) (xy 87.133259 63.719507) (xy 86.959535 63.62665) (xy 86.771034 63.569469)
        (xy 86.575 63.550161) (xy 86.475 63.555) (xy 86.225 63.805) (xy 85.225 63.805) (xy 84.975 63.555)
        (xy 84.875 63.550161) (xy 84.678966 63.569469) (xy 84.490465 63.62665) (xy 84.316741 63.719507) (xy 84.164472 63.844472)
        (xy 84.039507 63.996741) (xy 83.94665 64.170465) (xy 83.889469 64.358966) (xy 83.870161 64.555) (xy 31.677811 64.555)
        (xy 31.680531 64.546034) (xy 31.699839 64.35) (xy 31.695 64.25) (xy 31.445 64) (xy 30.345 64)
        (xy 29.345 64) (xy 28.245 64) (xy 27.995 64.25) (xy 27.990161 64.35) (xy 22.055 64.35)
        (xy 22.055 62.65) (xy 27.990161 62.65) (xy 27.995 62.75) (xy 28.245 63) (xy 29.345 63)
        (xy 29.345 61.9) (xy 30.345 61.9) (xy 30.345 63) (xy 31.445 63) (xy 31.695 62.75)
        (xy 31.699839 62.65) (xy 31.680531 62.453966) (xy 31.62335 62.265465) (xy 31.530493 62.091741) (xy 31.405528 61.939472)
        (xy 31.253259 61.814507) (xy 31.079535 61.72165) (xy 30.891034 61.664469) (xy 30.695 61.645161) (xy 30.595 61.65)
        (xy 30.345 61.9) (xy 29.345 61.9) (xy 29.095 61.65) (xy 28.995 61.645161) (xy 28.798966 61.664469)
        (xy 28.610465 61.72165) (xy 28.436741 61.814507) (xy 28.284472 61.939472) (xy 28.159507 62.091741) (xy 28.06665 62.265465)
        (xy 28.009469 62.453966) (xy 27.990161 62.65) (xy 22.055 62.65) (xy 22.055 57.57) (xy 52.70492 57.57)
        (xy 52.70492 59.27) (xy 52.725193 59.475836) (xy 52.785233 59.673762) (xy 52.882733 59.856171) (xy 53.013946 60.016054)
        (xy 53.173829 60.147267) (xy 53.356238 60.244767) (xy 53.554164 60.304807) (xy 53.76 60.32508) (xy 55.46 60.32508)
        (xy 55.665836 60.304807) (xy 55.863762 60.244767) (xy 56.046171 60.147267) (xy 56.206054 60.016054) (xy 56.337267 59.856171)
        (xy 56.434767 59.673762) (xy 56.494807 59.475836) (xy 56.51508 59.27) (xy 56.51508 57.57) (xy 56.494807 57.364164)
        (xy 56.434767 57.166238) (xy 56.337267 56.983829) (xy 56.206054 56.823946) (xy 56.046171 56.692733) (xy 55.863762 56.595233)
        (xy 55.665836 56.535193) (xy 55.46 56.51492) (xy 53.76 56.51492) (xy 53.554164 56.535193) (xy 53.356238 56.595233)
        (xy 53.173829 56.692733) (xy 53.013946 56.823946) (xy 52.882733 56.983829) (xy 52.785233 57.166238) (xy 52.725193 57.364164)
        (xy 52.70492 57.57) (xy 22.055 57.57) (xy 22.055 54.006248) (xy 109.44 54.006248) (xy 109.44 55.213752)
        (xy 109.675573 56.398055) (xy 110.137665 57.513644) (xy 110.808518 58.517647) (xy 111.662353 59.371482) (xy 112.666356 60.042335)
        (xy 113.781945 60.504427) (xy 114.966248 60.74) (xy 116.173752 60.74) (xy 116.181825 60.738394) (xy 181.265 60.738394)
        (xy 181.265 61.181606) (xy 181.351466 61.616301) (xy 181.521076 62.025775) (xy 181.767311 62.394292) (xy 182.080708 62.707689)
        (xy 182.449225 62.953924) (xy 182.858699 63.123534) (xy 183.293394 63.21) (xy 183.736606 63.21) (xy 184.171301 63.123534)
        (xy 184.580775 62.953924) (xy 184.949292 62.707689) (xy 185.262689 62.394292) (xy 185.508924 62.025775) (xy 185.678534 61.616301)
        (xy 185.765 61.181606) (xy 185.765 60.738394) (xy 185.678534 60.303699) (xy 185.508924 59.894225) (xy 185.262689 59.525708)
        (xy 184.949292 59.212311) (xy 184.580775 58.966076) (xy 184.171301 58.796466) (xy 183.736606 58.71) (xy 183.293394 58.71)
        (xy 182.858699 58.796466) (xy 182.449225 58.966076) (xy 182.080708 59.212311) (xy 181.767311 59.525708) (xy 181.521076 59.894225)
        (xy 181.351466 60.303699) (xy 181.265 60.738394) (xy 116.181825 60.738394) (xy 117.358055 60.504427) (xy 118.473644 60.042335)
        (xy 119.477647 59.371482) (xy 120.331482 58.517647) (xy 121.002335 57.513644) (xy 121.464427 56.398055) (xy 121.610241 55.665)
        (xy 160.65492 55.665) (xy 160.65492 57.365) (xy 160.675193 57.570836) (xy 160.735233 57.768762) (xy 160.832733 57.951171)
        (xy 160.963946 58.111054) (xy 161.123829 58.242267) (xy 161.306238 58.339767) (xy 161.504164 58.399807) (xy 161.71 58.42008)
        (xy 163.41 58.42008) (xy 163.615836 58.399807) (xy 163.813762 58.339767) (xy 163.996171 58.242267) (xy 164.156054 58.111054)
        (xy 164.287267 57.951171) (xy 164.384767 57.768762) (xy 164.444807 57.570836) (xy 164.46508 57.365) (xy 164.46508 55.665)
        (xy 164.44489 55.46) (xy 166.420161 55.46) (xy 166.439469 55.656034) (xy 166.49665 55.844535) (xy 166.589507 56.018259)
        (xy 166.714472 56.170528) (xy 166.866741 56.295493) (xy 167.040465 56.38835) (xy 167.228966 56.445531) (xy 167.425 56.464839)
        (xy 167.525 56.46) (xy 167.775 56.21) (xy 167.775 55.11) (xy 168.775 55.11) (xy 168.775 56.21)
        (xy 169.025 56.46) (xy 169.125 56.464839) (xy 169.321034 56.445531) (xy 169.509535 56.38835) (xy 169.683259 56.295493)
        (xy 169.835528 56.170528) (xy 169.960493 56.018259) (xy 170.05335 55.844535) (xy 170.110531 55.656034) (xy 170.129839 55.46)
        (xy 170.125 55.36) (xy 169.875 55.11) (xy 168.775 55.11) (xy 167.775 55.11) (xy 166.675 55.11)
        (xy 166.425 55.36) (xy 166.420161 55.46) (xy 164.44489 55.46) (xy 164.444807 55.459164) (xy 164.384767 55.261238)
        (xy 164.287267 55.078829) (xy 164.156054 54.918946) (xy 163.996171 54.787733) (xy 163.813762 54.690233) (xy 163.615836 54.630193)
        (xy 163.41 54.60992) (xy 161.71 54.60992) (xy 161.504164 54.630193) (xy 161.306238 54.690233) (xy 161.123829 54.787733)
        (xy 160.963946 54.918946) (xy 160.832733 55.078829) (xy 160.735233 55.261238) (xy 160.675193 55.459164) (xy 160.65492 55.665)
        (xy 121.610241 55.665) (xy 121.7 55.213752) (xy 121.7 54.006248) (xy 121.464427 52.821945) (xy 121.002335 51.706356)
        (xy 120.331482 50.702353) (xy 119.477647 49.848518) (xy 118.473644 49.177665) (xy 117.358055 48.715573) (xy 116.173752 48.48)
        (xy 114.966248 48.48) (xy 113.781945 48.715573) (xy 112.666356 49.177665) (xy 111.662353 49.848518) (xy 110.808518 50.702353)
        (xy 110.137665 51.706356) (xy 109.675573 52.821945) (xy 109.44 54.006248) (xy 22.055 54.006248) (xy 22.055 46.775)
        (xy 36.19492 46.775) (xy 36.19492 48.475) (xy 36.215193 48.680836) (xy 36.275233 48.878762) (xy 36.372733 49.061171)
        (xy 36.503946 49.221054) (xy 36.663829 49.352267) (xy 36.846238 49.449767) (xy 37.044164 49.509807) (xy 37.25 49.53008)
        (xy 38.95 49.53008) (xy 39.155836 49.509807) (xy 39.353762 49.449767) (xy 39.536171 49.352267) (xy 39.696054 49.221054)
        (xy 39.827267 49.061171) (xy 39.924767 48.878762) (xy 39.984807 48.680836) (xy 40.00508 48.475) (xy 40.00508 48.291248)
        (xy 132.3 48.291248) (xy 132.3 49.498752) (xy 132.535573 50.683055) (xy 132.997665 51.798644) (xy 133.668518 52.802647)
        (xy 134.522353 53.656482) (xy 135.526356 54.327335) (xy 136.641945 54.789427) (xy 137.826248 55.025) (xy 139.033752 55.025)
        (xy 140.218055 54.789427) (xy 141.333644 54.327335) (xy 142.337647 53.656482) (xy 143.191482 52.802647) (xy 143.862335 51.798644)
        (xy 144.324427 50.683055) (xy 144.56 49.498752) (xy 144.56 48.291248) (xy 146.905 48.291248) (xy 146.905 49.498752)
        (xy 147.140573 50.683055) (xy 147.602665 51.798644) (xy 148.273518 52.802647) (xy 149.127353 53.656482) (xy 150.131356 54.327335)
        (xy 151.246945 54.789427) (xy 152.431248 55.025) (xy 153.638752 55.025) (xy 154.823055 54.789427) (xy 155.938644 54.327335)
        (xy 156.787721 53.76) (xy 166.420161 53.76) (xy 166.425 53.86) (xy 166.675 54.11) (xy 167.775 54.11)
        (xy 167.775 53.01) (xy 168.775 53.01) (xy 168.775 54.11) (xy 169.875 54.11) (xy 170.125 53.86)
        (xy 170.129839 53.76) (xy 170.110531 53.563966) (xy 170.05335 53.375465) (xy 169.960493 53.201741) (xy 169.835528 53.049472)
        (xy 169.683259 52.924507) (xy 169.509535 52.83165) (xy 169.321034 52.774469) (xy 169.125 52.755161) (xy 169.025 52.76)
        (xy 168.775 53.01) (xy 167.775 53.01) (xy 167.525 52.76) (xy 167.425 52.755161) (xy 167.228966 52.774469)
        (xy 167.040465 52.83165) (xy 166.866741 52.924507) (xy 166.714472 53.049472) (xy 166.589507 53.201741) (xy 166.49665 53.375465)
        (xy 166.439469 53.563966) (xy 166.420161 53.76) (xy 156.787721 53.76) (xy 156.942647 53.656482) (xy 157.796482 52.802647)
        (xy 158.467335 51.798644) (xy 158.929427 50.683055) (xy 159.165 49.498752) (xy 159.165 48.291248) (xy 158.929427 47.106945)
        (xy 158.467335 45.991356) (xy 157.796482 44.987353) (xy 156.942647 44.133518) (xy 155.938644 43.462665) (xy 154.823055 43.000573)
        (xy 153.638752 42.765) (xy 152.431248 42.765) (xy 151.246945 43.000573) (xy 150.131356 43.462665) (xy 149.127353 44.133518)
        (xy 148.273518 44.987353) (xy 147.602665 45.991356) (xy 147.140573 47.106945) (xy 146.905 48.291248) (xy 144.56 48.291248)
        (xy 144.324427 47.106945) (xy 143.862335 45.991356) (xy 143.191482 44.987353) (xy 142.337647 44.133518) (xy 141.333644 43.462665)
        (xy 140.218055 43.000573) (xy 139.033752 42.765) (xy 137.826248 42.765) (xy 136.641945 43.000573) (xy 135.526356 43.462665)
        (xy 134.522353 44.133518) (xy 133.668518 44.987353) (xy 132.997665 45.991356) (xy 132.535573 47.106945) (xy 132.3 48.291248)
        (xy 40.00508 48.291248) (xy 40.00508 46.775) (xy 39.984807 46.569164) (xy 39.924767 46.371238) (xy 39.827267 46.188829)
        (xy 39.696054 46.028946) (xy 39.536171 45.897733) (xy 39.353762 45.800233) (xy 39.155836 45.740193) (xy 38.95 45.71992)
        (xy 37.25 45.71992) (xy 37.044164 45.740193) (xy 36.846238 45.800233) (xy 36.663829 45.897733) (xy 36.503946 46.028946)
        (xy 36.372733 46.188829) (xy 36.275233 46.371238) (xy 36.215193 46.569164) (xy 36.19492 46.775) (xy 22.055 46.775)
        (xy 22.055 38.52) (xy 36.19492 38.52) (xy 36.19492 40.22) (xy 36.215193 40.425836) (xy 36.275233 40.623762)
        (xy 36.372733 40.806171) (xy 36.503946 40.966054) (xy 36.663829 41.097267) (xy 36.846238 41.194767) (xy 37.044164 41.254807)
        (xy 37.25 41.27508) (xy 38.95 41.27508) (xy 39.155836 41.254807) (xy 39.353762 41.194767) (xy 39.536171 41.097267)
        (xy 39.696054 40.966054) (xy 39.827267 40.806171) (xy 39.924767 40.623762) (xy 39.984807 40.425836) (xy 40.00508 40.22)
        (xy 40.00508 38.52) (xy 39.984807 38.314164) (xy 39.924767 38.116238) (xy 39.827267 37.933829) (xy 39.696054 37.773946)
        (xy 39.536171 37.642733) (xy 39.353762 37.545233) (xy 39.155836 37.485193) (xy 38.95 37.46492) (xy 37.25 37.46492)
        (xy 37.044164 37.485193) (xy 36.846238 37.545233) (xy 36.663829 37.642733) (xy 36.503946 37.773946) (xy 36.372733 37.933829)
        (xy 36.275233 38.116238) (xy 36.215193 38.314164) (xy 36.19492 38.52) (xy 22.055 38.52) (xy 22.055 37.25)
        (xy 48.89492 37.25) (xy 48.89492 38.95) (xy 48.915193 39.155836) (xy 48.975233 39.353762) (xy 49.072733 39.536171)
        (xy 49.203946 39.696054) (xy 49.363829 39.827267) (xy 49.546238 39.924767) (xy 49.744164 39.984807) (xy 49.95 40.00508)
        (xy 51.65 40.00508) (xy 51.855836 39.984807) (xy 52.053762 39.924767) (xy 52.236171 39.827267) (xy 52.396054 39.696054)
        (xy 52.527267 39.536171) (xy 52.624767 39.353762) (xy 52.684807 39.155836) (xy 52.70508 38.95) (xy 52.70508 37.25)
        (xy 52.684807 37.044164) (xy 52.624767 36.846238) (xy 52.527267 36.663829) (xy 52.396054 36.503946) (xy 52.236171 36.372733)
        (xy 52.053762 36.275233) (xy 51.855836 36.215193) (xy 51.65 36.19492) (xy 49.95 36.19492) (xy 49.744164 36.215193)
        (xy 49.546238 36.275233) (xy 49.363829 36.372733) (xy 49.203946 36.503946) (xy 49.072733 36.663829) (xy 48.975233 36.846238)
        (xy 48.915193 37.044164) (xy 48.89492 37.25) (xy 22.055 37.25) (xy 22.055 34.505) (xy 114.985161 34.505)
        (xy 115.004469 34.701034) (xy 115.06165 34.889535) (xy 115.154507 35.063259) (xy 115.279472 35.215528) (xy 115.431741 35.340493)
        (xy 115.605465 35.43335) (xy 115.793966 35.490531) (xy 115.99 35.509839) (xy 116.09 35.505) (xy 116.34 35.255)
        (xy 116.34 34.155) (xy 117.34 34.155) (xy 117.34 35.255) (xy 117.59 35.505) (xy 117.69 35.509839)
        (xy 117.886034 35.490531) (xy 118.074535 35.43335) (xy 118.248259 35.340493) (xy 118.400528 35.215528) (xy 118.525493 35.063259)
        (xy 118.61835 34.889535) (xy 118.675531 34.701034) (xy 118.694839 34.505) (xy 118.69 34.405) (xy 118.44 34.155)
        (xy 117.34 34.155) (xy 116.34 34.155) (xy 115.24 34.155) (xy 114.99 34.405) (xy 114.985161 34.505)
        (xy 22.055 34.505) (xy 22.055 30.9) (xy 54.60992 30.9) (xy 54.60992 32.6) (xy 54.630193 32.805836)
        (xy 54.690233 33.003762) (xy 54.787733 33.186171) (xy 54.918946 33.346054) (xy 55.078829 33.477267) (xy 55.261238 33.574767)
        (xy 55.459164 33.634807) (xy 55.665 33.65508) (xy 57.365 33.65508) (xy 57.570836 33.634807) (xy 57.768762 33.574767)
        (xy 57.951171 33.477267) (xy 58.111054 33.346054) (xy 58.242267 33.186171) (xy 58.339767 33.003762) (xy 58.399807 32.805836)
        (xy 58.399889 32.805) (xy 114.985161 32.805) (xy 114.99 32.905) (xy 115.24 33.155) (xy 116.34 33.155)
        (xy 116.34 32.055) (xy 117.34 32.055) (xy 117.34 33.155) (xy 118.44 33.155) (xy 118.69 32.905)
        (xy 118.694839 32.805) (xy 118.675531 32.608966) (xy 118.61835 32.420465) (xy 118.525493 32.246741) (xy 118.400528 32.094472)
        (xy 118.248259 31.969507) (xy 118.074535 31.87665) (xy 117.886034 31.819469) (xy 117.69 31.800161) (xy 117.59 31.805)
        (xy 117.34 32.055) (xy 116.34 32.055) (xy 116.09 31.805) (xy 115.99 31.800161) (xy 115.793966 31.819469)
        (xy 115.605465 31.87665) (xy 115.431741 31.969507) (xy 115.279472 32.094472) (xy 115.154507 32.246741) (xy 115.06165 32.420465)
        (xy 115.004469 32.608966) (xy 114.985161 32.805) (xy 58.399889 32.805) (xy 58.42008 32.6) (xy 58.42008 30.9)
        (xy 58.399807 30.694164) (xy 58.339767 30.496238) (xy 58.242267 30.313829) (xy 58.111054 30.153946) (xy 57.951171 30.022733)
        (xy 57.768762 29.925233) (xy 57.570836 29.865193) (xy 57.365 29.84492) (xy 55.665 29.84492) (xy 55.459164 29.865193)
        (xy 55.261238 29.925233) (xy 55.078829 30.022733) (xy 54.918946 30.153946) (xy 54.787733 30.313829) (xy 54.690233 30.496238)
        (xy 54.630193 30.694164) (xy 54.60992 30.9) (xy 22.055 30.9) (xy 22.055 29.63) (xy 109.21992 29.63)
        (xy 109.21992 31.33) (xy 109.240193 31.535836) (xy 109.300233 31.733762) (xy 109.397733 31.916171) (xy 109.528946 32.076054)
        (xy 109.688829 32.207267) (xy 109.871238 32.304767) (xy 110.069164 32.364807) (xy 110.275 32.38508) (xy 111.975 32.38508)
        (xy 112.180836 32.364807) (xy 112.378762 32.304767) (xy 112.561171 32.207267) (xy 112.721054 32.076054) (xy 112.852267 31.916171)
        (xy 112.949767 31.733762) (xy 113.009807 31.535836) (xy 113.03008 31.33) (xy 113.03008 29.63) (xy 113.009807 29.424164)
        (xy 112.949767 29.226238) (xy 112.852267 29.043829) (xy 112.721054 28.883946) (xy 112.561171 28.752733) (xy 112.378762 28.655233)
        (xy 112.180836 28.595193) (xy 111.975 28.57492) (xy 110.275 28.57492) (xy 110.069164 28.595193) (xy 109.871238 28.655233)
        (xy 109.688829 28.752733) (xy 109.528946 28.883946) (xy 109.397733 29.043829) (xy 109.300233 29.226238) (xy 109.240193 29.424164)
        (xy 109.21992 29.63) (xy 22.055 29.63) (xy 22.055 26.5) (xy 195.115 26.5)
      )
    )
  )
)
